# Supplementary material for: Peroxisome Proliferator-Activated Receptor Activation in Precision-Cut Bovine Liver Slices Reveals Novel Putative PPAR Targets in Periparturient Dairy Cows
Source: Front Vet Sci. 2022 Jul 12;9:931264. doi: 10.3389/fvets.2022.931264 (PMC9315222; doi:10.3389/fvets.2022.931264)
Supplement: Supplementary File 1 — Complete dataset with annotation and statistical results. [file Data_Sheet_1.XLSX]

## Sheet: Statistical results
Gene Symbol	Ensembl Gene ID	Gene Name	baseMean	GW501516vsCTR	pvalue	padj	Wy14643vsCTR	pvalue	padj	RosiglitazonevsCTR	pvalue	padj
RN18S1	-		1881253	1.26875	0.562547	0.885908	0.376746	0.01756	0.32917	0.756336	0.496896	0.964071
COX3	ENSBTAG00000043560	cytochrome c oxidase subunit III	76377.1	1.00544	0.984994	0.997665	0.655217	0.14268	0.64268	0.772199	0.370094	0.923646
COX1	ENSBTAG00000043561	cytochrome c oxidase subunit I	51542.5	1.34806	0.378161	0.816123	0.949093	0.877473	0.978814	0.951874	0.884286	0.9966
ATP6	ENSBTAG00000043584	ATP synthase F0 subunit 6	44987.2	1.86563	0.074986	0.495322	1.2759	0.486606	0.874826	0.971365	0.933888	0.9966
CYTB	ENSBTAG00000043550	n: cytochrome b	44131.8	0.927865	0.72739	0.937626	0.595631	0.015842	0.318279	0.690371	0.084498	0.615879
ND1	ENSBTAG00000043558	NADH dehydrogenase subunit 1	32999	1.00666	0.976962	0.995333	0.8823	0.585953	0.913632	0.80058	0.333328	0.909987
ND3	ENSBTAG00000043568	: NADH dehydrogenase subunit 3	31456.4	1.24968	0.441877	0.836963	0.789563	0.414949	0.845933	0.767198	0.360551	0.920896
COX2	ENSBTAG00000043556	cytochrome c oxidase subunit II	28781.1	1.27084	0.417169	0.829337	1.08064	0.792898	0.966139	0.939589	0.832943	0.994658
ND4	ENSBTAG00000043577	n: NADH dehydrogenase subunit 4	27473.8	0.988234	0.961654	0.99312	0.638524	0.068417	0.513262	0.615402	0.048618	0.503943
ATP8	ENSBTAG00000043564	ATP synthase F0 subunit 8	26134	0.774871	0.44387	0.837473	0.373036	0.003075	0.163924	0.790298	0.479882	0.959626
HSPA5	ENSBTAG00000007662	cription: heat shock protein family A (Hsp70) member 5	22273.5	1.85935	0.03551	0.376984	0.993035	0.981099	0.99607	1.64454	0.091738	0.633204
HSP90AB1	ENSBTAG00000000778	ription: heat shock protein 90 alpha family class B member 1	20390.2	0.945643	0.76992	0.945938	0.851573	0.400403	0.837128	1.14455	0.479837	0.959626
HSP90AA1	ENSBTAG00000006270	cription: heat shock protein 90 alpha family class A member 1	20112.7	1.0815	0.66884	0.92103	0.680058	0.035299	0.4131	0.765128	0.143943	0.74064
ND2	ENSBTAG00000043571	NADH dehydrogenase subunit 2	19141	0.97391	0.902683	0.979893	0.757659	0.199251	0.708928	0.772242	0.231943	0.851302
RPS12	ENSBTAG00000001360	iption: ribosomal protein S12	18219.3	1.11626	0.493018	0.859129	0.882702	0.436695	0.854296	0.948604	0.742262	0.990914
ND5	ENSBTAG00000043563	n: NADH dehydrogenase subunit 5	14856.8	0.930945	0.775354	0.94754	0.586534	0.033346	0.405013	0.712674	0.17674	0.789021
FTH1	ENSBTAG00000011184	cription: ferritin heavy chain 1	14622.5	0.835863	0.606419	0.899823	1.54729	0.209699	0.71925	0.608948	0.154087	0.756759
LOC783680	ENSBTAG00000012330	scription: beta-2-microglobulin	14299	0.747398	0.324205	0.782012	1.05579	0.854144	0.975648	0.409427	0.002501	0.127457
HSP90B1	ENSBTAG00000003362	iption: heat shock protein 90 beta family member 1	13222.3	1.47559	0.193058	0.674529	0.76633	0.373265	0.821144	1.36219	0.30111	0.900378
ND6	ENSBTAG00000043546	on: NADH dehydrogenase subunit 6	11652.9	0.889522	0.588603	0.894144	0.751208	0.186234	0.695471	0.842148	0.427384	0.944681
TMSB4X	ENSBTAG00000038488	scription: thymosin beta 4 X-linked	10299.4	0.756861	0.355777	0.804995	1.07876	0.80153	0.96818	1.1931	0.558345	0.974262
FTL	ENSBTAG00000013343	ription: ferritin light chain	10019	0.608866	0.013274	0.262081	1.04923	0.810367	0.969426	0.703054	0.078656	0.600867
RPS28	ENSBTAG00000002468	iption: ribosomal protein S28	9855.78	1.13382	0.525623	0.871623	0.931063	0.718077	0.949377	1.16934	0.4292	0.944681
ALB	ENSBTAG00000017121	iption: albumin	9734.9	1.03113	0.938258	0.988211	2.04055	0.071445	0.519522	1.16881	0.693421	0.986223
ACTB	ENSBTAG00000026199	ription: actin beta	9333.51	0.978816	0.911717	0.981061	1.72149	0.004892	0.204034	1.14322	0.488222	0.963171
PTMA	ENSBTAG00000002549	cription: prothymosin alpha	9032.96	0.662829	0.217114	0.699075	0.37267	0.003052	0.163924	0.551507	0.074102	0.589616
RPL23	ENSBTAG00000003229	cription: ribosomal protein L23	8795.28	1.13358	0.542196	0.879588	1.32888	0.166807	0.672602	1.22748	0.319082	0.908502
CRYAB	ENSBTAG00000000434	cription: crystallin alpha B	8786.17	2.96779	0.014347	0.270348	3.0593	0.011839	0.296407	2.77218	0.021735	0.359308
TPT1	ENSBTAG00000010156	cription: tumor protein, translationally-controlled 1	8642.03	1.79813	0.062625	0.468744	2.08946	0.019358	0.339978	1.54655	0.166506	0.776116
SAT1	ENSBTAG00000017363	scription: spermidine/spermine N1-acetyltransferase 1	8078.19	0.656861	0.096701	0.53984	0.623559	0.061896	0.497893	0.80341	0.386951	0.928985
RPL37A	ENSBTAG00000051254	cription: ribosomal protein L37a	7705.81	1.26616	0.228119	0.710954	1.10532	0.608986	0.919504	1.19567	0.36144	0.921167
RPLP0	ENSBTAG00000017389	cription: ribosomal protein lateral stalk subunit P0	7640.21	0.963707	0.854153	0.967897	0.949929	0.798334	0.967244	1.01883	0.926114	0.9966
HSPB1	ENSBTAG00000011969	ription: heat shock protein family B (small) member 1	7601.46	0.875856	0.571977	0.888458	1.04482	0.851667	0.975024	1.13869	0.579704	0.976853
KNG1	ENSBTAG00000005122	ription: kininogen 1	7570.63	1.77391	0.140504	0.612832	2.218	0.040498	0.436878	2.23405	0.038731	0.452902
JSP.1	ENSBTAG00000020116	cription: MHC Class I JSP.1	7177.8	0.735871	0.282408	0.751318	0.941184	0.831725	0.970502	0.412334	0.001908	0.107029
MT1A	ENSBTAG00000054808	cription: metallothionein-1A	7070.9	3.7776	0.114864	0.574016	4.12447	0.092773	0.561007	2.30196	0.322626	0.909487
CTSB	ENSBTAG00000012442	tion: cathepsin B	6998.88	0.645777	0.035777	0.379215	0.753542	0.174143	0.680392	0.431573	5.51e-05	0.014904
RPS24	ENSBTAG00000013264	ription: ribosomal protein S24	6853.28	1.03274	0.844484	0.965414	0.879534	0.434336	0.853744	0.905625	0.546213	0.971034
RPLP2	ENSBTAG00000001777	cription: ribosomal protein lateral stalk subunit P2	6530.79	1.15281	0.47654	0.852105	0.712399	0.089538	0.558387	0.992687	0.970691	0.997692
RPS29	ENSBTAG00000052337	cription: ribosomal protein S29	6438.65	1.57705	0.221618	0.703688	2.19689	0.034699	0.412	1.30244	0.478376	0.959626
CALM1	ENSBTAG00000025644	scription: calmodulin 1	6406.72	1.084	0.646735	0.913086	1.34753	0.089961	0.558554	0.881706	0.474532	0.959626
PLIN2	ENSBTAG00000005718	iption: perilipin 2	6185.95	2.42805	6.67e-06	0.005191	1.33381	0.143613	0.644292	2.43306	6.35e-06	0.003433
RPLP1	ENSBTAG00000018320	ription: ribosomal protein lateral stalk subunit P1	6145.75	1.23334	0.24713	0.728084	1.0815	0.665389	0.9373	0.957049	0.808629	0.993506
UBC	ENSBTAG00000032436	ription: ubiquitin C	6117.23	1.32196	0.155279	0.63162	0.939402	0.75023	0.955636	1.2364	0.279985	0.893373
TF	ENSBTAG00000007273	scription: transferrin	5966.16	1.54755	0.255622	0.734575	1.33615	0.450567	0.860843	1.81911	0.119302	0.700823
LOC104976804	-		5921.79	0.920414	0.744596	0.941505	1.71846	0.033344	0.405013	1.85137	0.015508	0.312276
ZC3H10	ENSBTAG00000009542	ription: zinc finger CCCH-type containing 10	5912.87	1.24583	0.32273	0.781193	1.01544	0.945049	0.991848	0.776948	0.256359	0.874438
HSPA1A	ENSBTAG00000025441	cription: heat shock protein family A (Hsp70) member 1A	5873.17	3.90261	0.005553	0.179602	2.22762	0.102859	0.577153	1.65391	0.305566	0.901479
RPL13A	ENSBTAG00000005296	ription: ribosomal protein L13a	5768.97	1.22479	0.232187	0.715954	1.12663	0.482198	0.874263	0.966615	0.841478	0.994683
ALDOB	ENSBTAG00000015358	ription: aldolase, fructose-bisphosphate B	5709.13	3.52018	0.00118	0.096971	2.05657	0.063115	0.500777	2.30497	0.03139	0.410778
YBX1	ENSBTAG00000017368	scription: Y-box binding protein 1	5695.78	0.963455	0.879664	0.974886	0.679821	0.116516	0.602242	0.832314	0.455474	0.955864
RPS27A	ENSBTAG00000015473	ription: ribosomal protein S27a	5424.65	1.47921	0.050351	0.430261	1.59381	0.019761	0.343205	1.28466	0.210597	0.832471
ORM1	ENSBTAG00000017294	cription: orosomucoid 1	5421.7	1.2268	0.640942	0.91087	2.79684	0.018922	0.337874	1.72921	0.211435	0.833033
B2M	ENSBTAG00000012330	scription: beta-2-microglobulin	5392.46	1.01938	0.958485	0.992932	1.24362	0.554236	0.902857	0.450849	0.030767	0.407293
BOLA_x	-		5279.17	0.823452	0.452352	0.840605	0.970559	0.907937	0.984247	0.48244	0.00482	0.184413
TMSB10	ENSBTAG00000005654	cription: thymosin beta 10	5243.46	1.13048	0.548657	0.883278	1.5388	0.034962	0.412	0.992835	0.971953	0.997692
ATF4	ENSBTAG00000017462	cription: activating transcription factor 4	5235.06	1.43708	0.026965	0.338275	0.945107	0.73049	0.951758	1.28716	0.123645	0.710248
RPS8	ENSBTAG00000015285	scription: ribosomal protein S8	5193.69	0.96097	0.847934	0.966108	0.753362	0.17243	0.679436	0.909178	0.646543	0.986223
AMBP	ENSBTAG00000015685	scription: kinesin family member 12	5162.52	2.20898	0.042155	0.408515	2.33961	0.029294	0.391062	2.05758	0.064328	0.560828
PABPC1	ENSBTAG00000046358	ription: poly(A) binding protein cytoplasmic 1	5072.31	0.878817	0.619751	0.903169	0.843355	0.512743	0.889203	0.806585	0.409034	0.938581
RPL10	ENSBTAG00000007454	iption: ribosomal protein L10	5014.19	1.5062	0.089102	0.528541	1.45096	0.12224	0.609973	1.29847	0.278352	0.893373
RPS10	ENSBTAG00000015598	iption: ribosomal protein S10	4938.84	1.17725	0.419238	0.830713	0.914908	0.659707	0.935011	0.984938	0.940129	0.997101
EIF5	ENSBTAG00000016282	ription: eukaryotic translation initiation factor 5	4751.02	1.6813	0.001285	0.098722	1.10097	0.551069	0.902741	1.21003	0.237726	0.855029
JUN	ENSBTAG00000004037	iption: Jun proto-onco, AP-1 transcription factor subunit	4691.26	1.12543	0.630233	0.906428	0.548893	0.01454	0.310714	0.797427	0.356543	0.918107
CD63	ENSBTAG00000011931	iption: CD63 molecule	4663.29	0.872771	0.623294	0.903653	1.33457	0.297337	0.783172	0.958784	0.879244	0.9966
HSPA8	ENSBTAG00000013162	cription: heat shock protein family A (Hsp70) member 8	4608.57	1.91842	0.041885	0.407683	1.33539	0.36636	0.817323	1.2166	0.540405	0.968899
RPS11	ENSBTAG00000013924	ription: ribosomal protein S11	4437.55	1.29631	0.25407	0.733166	1.41473	0.127187	0.619426	1.15816	0.51879	0.965816
MT1E	ENSBTAG00000001595	cription: metallothionein 1E	4425.63	2.77162	0.028502	0.344142	3.53542	0.006657	0.229941	2.62826	0.037878	0.446017
CSTB	ENSBTAG00000018189	scription: cystatin B (stefin B)	4414.1	0.520089	0.010545	0.23267	1.17533	0.527083	0.895164	0.730578	0.219318	0.842201
RPL7A	ENSBTAG00000011559	scription: ribosomal protein L7a	4235.67	1.42213	0.058521	0.455362	1.24787	0.234018	0.738797	1.18191	0.369397	0.923646
RPS7	ENSBTAG00000016224	scription: ribosomal protein S7	4060.74	1.21419	0.34021	0.794978	1.34006	0.150078	0.650706	1.15597	0.476342	0.959626
RPS18	ENSBTAG00000002648	ption: ribosomal protein S18	4005.84	1.20476	0.358022	0.806074	1.28646	0.213631	0.724021	1.3915	0.103019	0.66353
CDV3	ENSBTAG00000035556	scription: CDV3 homolog	3923.95	1.16333	0.450203	0.839682	0.908798	0.633024	0.926745	1.3621	0.122942	0.708082
RPS3	ENSBTAG00000005620	ription: ribosomal protein S3	3901.82	0.952764	0.774791	0.94738	1.01455	0.93188	0.990556	1.07624	0.663924	0.986223
IGF2	ENSBTAG00000013066	ription: insulin like growth factor 2	3861.42	1.56344	0.168881	0.64765	0.693781	0.26038	0.757863	1.45701	0.246569	0.861494
ACTG1	ENSBTAG00000006189	ription: actin gamma 1	3849.82	1.27977	0.409627	0.828397	2.21972	0.007664	0.245103	1.68619	0.080694	0.605226
RPL32	ENSBTAG00000015283	ription: ribosomal protein L32	3820.24	1.30802	0.181452	0.659401	1.25421	0.259432	0.757826	1.02861	0.888413	0.9966
SDC4	ENSBTAG00000015127	cription: syndecan 4	3813.78	0.79673	0.397199	0.824006	0.726915	0.234554	0.738797	1.33553	0.280916	0.893373
RPL18	ENSBTAG00000015388	cription: ribosomal protein L18	3805.46	1.21324	0.302012	0.765939	0.941951	0.749389	0.955105	0.913732	0.630139	0.985618
RPL34	ENSBTAG00000014226	ription: ribosomal protein L34	3752.11	1.4077	0.0602	0.46057	1.16063	0.412764	0.844973	1.1594	0.416455	0.939756
FAU	ENSBTAG00000020807	cription: FAU ubiquitin like and ribosomal protein S30 fusion	3736.28	1.16818	0.550815	0.883414	0.674527	0.130755	0.626455	0.785779	0.355016	0.917482
KLF6	ENSBTAG00000015188	ription: Kruppel like factor 6	3689.7	0.909476	0.611008	0.899987	0.582472	0.003757	0.179646	0.896469	0.558007	0.974262
RPL23A	ENSBTAG00000046394	ription: ribosomal protein L23a	3665.71	1.29784	0.206236	0.691006	1.04648	0.825618	0.970034	1.08043	0.707671	0.986223
RPL21	ENSBTAG00000001648	cription: ribosomal protein L21	3665.25	1.30997	0.218422	0.70011	1.29617	0.236823	0.740384	1.24232	0.322678	0.909487
RPS14	ENSBTAG00000008570	ription: ribosomal protein S14	3642.46	1.42169	0.09665	0.53984	1.2076	0.372948	0.820972	1.20895	0.370373	0.923646
RPL27A	ENSBTAG00000005349	cription: ribosomal protein L27a	3636.84	1.49018	0.097955	0.542836	1.6462	0.038568	0.429264	1.41913	0.146485	0.743581
RPS19	ENSBTAG00000011963	cription: ribosomal protein S19	3625.48	1.17664	0.296408	0.760451	1.01413	0.928188	0.988979	0.921439	0.599642	0.979413
AHSG	ENSBTAG00000000522	ription: alpha 2-HS glycoprotein	3599.84	1.07543	0.846131	0.965779	2.74041	0.007111	0.238908	2.83041	0.005477	0.197793
ANKRD12	ENSBTAG00000002755	ription: ankyrin repeat domain 12	3597.28	1.00652	0.968874	0.993894	0.730912	0.059616	0.4933	0.959884	0.805777	0.993506
CALR	ENSBTAG00000015114	ription: calreticulin	3560.66	1.15796	0.496032	0.860865	0.852699	0.459385	0.864098	0.831796	0.392813	0.930803
GABARAPL1	ENSBTAG00000011765	ription: GABA type A receptor associated protein like 1	3553.05	0.803028	0.41457	0.829044	0.551665	0.026921	0.379139	1.09129	0.745209	0.991297
CANX	ENSBTAG00000048107	ption: calnexin	3410.81	0.812716	0.298147	0.762557	0.617926	0.015686	0.318279	0.709284	0.0849	0.616599
RPS27	ENSBTAG00000013866	ription: ribosomal protein S27	3394.52	1.99008	0.014502	0.271721	1.8882	0.023919	0.362283	1.39669	0.235412	0.853671
PRRC2C	ENSBTAG00000001821	ription: proline rich coiled-coil 2C	3340.48	0.679058	0.153515	0.628115	0.584192	0.047399	0.462284	0.654173	0.117631	0.695778
TOP1	ENSBTAG00000007960	ription: DNA topoisomerase I	3331.1	0.91624	0.654705	0.915845	0.922336	0.679157	0.939977	0.842211	0.380054	0.926804
SON	ENSBTAG00000008482	ption: SON DNA and RNA binding protein	3283.93	0.843027	0.374219	0.814515	0.786016	0.209904	0.719348	0.885352	0.526288	0.966768
YWHAE	ENSBTAG00000005664	cription: tyrosine 3-monooxygenase/tryptophan 5-monooxygenase activation protein epsilon	3282.59	0.746679	0.109636	0.566796	0.697636	0.048445	0.465108	0.79474	0.208303	0.829651
RPS17	ENSBTAG00000000622	cription: ribosomal protein S17	3268.97	1.45453	0.070666	0.485798	1.34495	0.152599	0.653699	1.12229	0.577941	0.976719
RPL31	-		3219.7	1.52349	0.06549	0.47403	1.49947	0.076212	0.532067	1.13383	0.582812	0.976853
CALD1	ENSBTAG00000013953	iption: caldesmon 1	3218.07	0.542087	0.006446	0.192417	0.727458	0.156447	0.658778	1.13459	0.573953	0.975022
EEF1B2	ENSBTAG00000021979	iption: eukaryotic translation elongation factor 1 beta 2	3215.68	1.72649	0.055991	0.447521	1.69588	0.064459	0.501944	1.61093	0.095213	0.641049
TUBA1B	ENSBTAG00000012244	iption: tubulin, alpha 1b	3156.49	1.60582	0.162051	0.639479	1.8202	0.07696	0.532707	1.66238	0.13351	0.726798
RPS2	ENSBTAG00000009535	iption: ribosomal protein S2	3127.33	1.5171	0.20234	0.684715	1.92027	0.045898	0.458738	1.20166	0.574243	0.975022
BTG1	ENSBTAG00000020330	ription: BTG anti-proliferation factor 1	3110.29	0.893887	0.731531	0.938425	0.765044	0.412616	0.844875	0.730854	0.337644	0.91286
RPS3A	ENSBTAG00000009908	iption: ribosomal protein S3A	3107.08	1.30936	0.16541	0.642785	1.25425	0.243406	0.745472	1.16469	0.432807	0.946936
NUPR1	ENSBTAG00000018016	cription: nuclear protein 1, transcriptional regulator	3104.18	0.781115	0.364579	0.810266	0.645326	0.107834	0.587333	0.524019	0.017747	0.327633
LOC100297676	ENSBTAG00000046324	scription: ]	3093.76	1.19418	0.475874	0.851923	1.24223	0.383322	0.82525	0.976787	0.924842	0.9966
EEF2	ENSBTAG00000004258	iption: eukaryotic translation elongation factor 2	3068.66	1.35617	0.123771	0.589633	1.14136	0.503948	0.885663	1.21367	0.328028	0.909987
EIF1	ENSBTAG00000002282	ription: eukaryotic translation initiation factor 1	3048.11	1.73336	0.074464	0.493984	1.5783	0.138831	0.636221	1.19616	0.56145	0.974262
OAZ1	ENSBTAG00000018522	ription: ornithine decarboxylase antizyme 1	3024.27	1.214	0.355537	0.804861	1.3541	0.148398	0.650017	1.07254	0.738717	0.989528
EIF3A	ENSBTAG00000002528	cription: eukaryotic translation initiation factor 3 subunit A	3016.66	0.99638	0.986171	0.997865	0.686827	0.072485	0.521847	1.0478	0.823416	0.994106
RPL38	ENSBTAG00000030164	cription: ribosomal protein L38	3014.02	1.30318	0.188392	0.670084	1.26829	0.237495	0.74113	1.12603	0.555562	0.974058
SARS	ENSBTAG00000012962	ription: seryl-tRNA synthetase 1	2998.93	1.43989	0.168963	0.64765	0.658704	0.115245	0.599325	1.03997	0.88248	0.9966
SERBP1	ENSBTAG00000012957	iption: SERPINE1 mRNA binding protein 1	2994.71	0.855823	0.398936	0.82412	0.748315	0.115959	0.600517	0.927034	0.681428	0.986223
RPS21	ENSBTAG00000020795	cription: ribosomal protein S21	2919.5	1.07293	0.707157	0.933434	1.18949	0.353967	0.809566	0.966081	0.853922	0.995544
MT2A	ENSBTAG00000023659	cription: metallothionein 2A	2913.14	2.66043	0.051189	0.432944	4.04127	0.005378	0.212393	2.93673	0.031808	0.413456
PTP4A2	ENSBTAG00000039121	cription: protein tyrosine phosphatase 4A2	2911.04	0.898748	0.523225	0.869766	0.983229	0.919336	0.985893	1.04259	0.802992	0.993506
RPL36	ENSBTAG00000001794	ription: ribosomal protein L36	2889.42	1.52676	0.04404	0.414907	1.28124	0.238049	0.741394	1.05837	0.787274	0.993506
UBA52	ENSBTAG00000007737	ption: ubiquitin A-52 residue ribosomal protein fusion product 1	2887.98	1.26783	0.248599	0.728084	1.18486	0.409255	0.842334	0.98581	0.944629	0.997224
EIF2S2	ENSBTAG00000005969	cription: eukaryotic translation initiation factor 2 subunit beta	2871.31	1.08565	0.650808	0.914575	0.822901	0.282754	0.770833	1.17491	0.374623	0.92665
APOE	ENSBTAG00000010123	ription: apolipoprotein E	2853.42	2.04625	0.025095	0.33371	1.28261	0.436159	0.854246	2.02365	0.027444	0.393533
MTDH	ENSBTAG00000003098	cription: metadherin	2791.03	0.911322	0.608815	0.899987	0.942722	0.744874	0.953739	0.965208	0.845263	0.994916
RPL8	ENSBTAG00000026327	tion: ribosomal protein L8	2774.71	1.1781	0.390602	0.821837	0.997448	0.989312	0.997646	1.02386	0.901732	0.9966
HSPH1	ENSBTAG00000005012	ription: heat shock protein family H (Hsp110) member 1	2764.54	1.33011	0.133714	0.604008	0.690574	0.051622	0.472359	0.997467	0.989369	0.998038
DNAJB1	ENSBTAG00000016874	iption: DnaJ heat shock protein family (Hsp40) member B1	2740.57	3.03715	0.000843	0.081348	1.11461	0.744404	0.953739	1.81479	0.073375	0.589616
CLU	ENSBTAG00000005574	iption: clusterin	2738.09	1.35644	0.374181	0.814515	1.06737	0.849248	0.974855	1.69225	0.125131	0.712489
IER3	ENSBTAG00000011358	ription: immediate early response 3	2730.01	1.00136	0.996939	0.999432	0.987883	0.972546	0.995645	1.10924	0.769832	0.993506
SERPINA1	ENSBTAG00000018843	cription: serpin family A member 1	2692.1	2.45631	0.007305	0.199316	1.34795	0.372752	0.820905	2.14576	0.022671	0.363321
LOC100141266	ENSBTAG00000037775	ription: ]	2686.75	2.82067	0.00216	0.121581	2.66601	0.003718	0.179317	4.09065	3.08e-05	0.010146
SLC38A2	ENSBTAG00000011105	iption: solute carrier family 38 member 2	2671.29	1.27885	0.244038	0.725024	0.842452	0.416696	0.845933	0.773297	0.223742	0.84486
CTSS	ENSBTAG00000017135	iption: cathepsin S	2658.52	0.33102	0.003342	0.147237	0.688353	0.321287	0.792136	0.197798	1.72e-05	0.006448
LUC7L3	ENSBTAG00000002279	cription: LUC7 like 3 pre-mRNA splicing factor	2650.05	0.692244	0.073843	0.492018	0.419159	2.37e-05	0.016868	0.533226	0.002255	0.118994
PROX1	ENSBTAG00000010978	cription: prospero homeobox 1	2635.22	0.269761	0.000286	0.049187	0.164168	5.64e-07	0.005482	0.529868	0.078552	0.600752
RACK1	ENSBTAG00000019648	ription: receptor for activated C kinase 1	2629.63	1.32648	0.125552	0.593143	1.22301	0.274665	0.76772	1.16154	0.416994	0.939775
GOLGA4	ENSBTAG00000016563	ription: golgin A4	2617.84	0.959495	0.851038	0.967182	0.618405	0.029006	0.390588	1.09449	0.681708	0.986223
SRRM2	ENSBTAG00000012683	iption: serine/arginine repetitive matrix 2	2612.35	0.869706	0.509186	0.86413	0.666745	0.055161	0.480033	0.801872	0.296539	0.898601
MAP4K4	ENSBTAG00000013023	ption: mitogen-activated protein kinase kinase kinase kinase 4	2597.84	0.923531	0.684921	0.926127	1.03415	0.86387	0.976642	1.30138	0.17884	0.791975
HSPE1	ENSBTAG00000012589	iption: heat shock protein family E (Hsp10) member 1	2595.1	2.36843	0.008699	0.214276	2.52059	0.004895	0.204034	1.75575	0.08681	0.621074
RPS5	ENSBTAG00000015989	ription: ribosomal protein S5	2579.06	1.47636	0.07387	0.492018	1.30871	0.216821	0.724537	1.18719	0.431306	0.945651
ZFP36L1	ENSBTAG00000025434	cription: ZFP36 ring finger protein like 1	2547.33	0.620967	0.006344	0.192417	0.617529	0.005697	0.214479	0.611402	0.004834	0.184413
TFPI2	ENSBTAG00000015844	ription: tissue factor pathway inhibitor 2	2541.8	1.78685	0.088643	0.527232	1.76745	0.094721	0.565355	1.8993	0.059885	0.545015
C3	ENSBTAG00000017280	iption: complement C3	2532.66	0.954247	0.903542	0.980278	0.835194	0.641144	0.928615	0.994816	0.989268	0.998038
ANKRD11	ENSBTAG00000016006	cription: ankyrin repeat domain 11	2517.27	0.737993	0.204766	0.687944	0.562119	0.016158	0.318576	1.01402	0.95367	0.997619
RPSA	ENSBTAG00000009757	ription: ribosomal protein SA	2515.94	1.17839	0.334148	0.790718	1.08796	0.619551	0.92221	1.15341	0.401138	0.935569
FETUB	ENSBTAG00000017531	ription: fetuin B	2510.97	1.10272	0.779538	0.948749	1.52762	0.224878	0.732974	2.24023	0.020884	0.352901
RPL24	ENSBTAG00000013461	ription: ribosomal protein L24	2492.57	1.10822	0.584419	0.892698	0.995116	0.979191	0.995791	1.0815	0.676682	0.986223
ST13	ENSBTAG00000006202	scription: ST13 Hsp70 interacting protein	2491.89	1.11251	0.633633	0.907687	0.884911	0.584508	0.913065	1.02764	0.903013	0.9966
RPL14	ENSBTAG00000002038	ription: ribosomal protein L14	2480.81	1.41286	0.161293	0.639086	1.37167	0.200043	0.710809	1.05955	0.814718	0.993506
HNRNPDL	ENSBTAG00000014804	ription: heteroous nuclear ribonucleoprotein D like	2464.31	1.15672	0.414744	0.829044	0.930855	0.68792	0.941358	1.16887	0.382093	0.926804
TOLLIP	ENSBTAG00000008237	ription: toll interacting protein	2431.34	1.20059	0.422787	0.831324	1.01773	0.938536	0.990759	1.45022	0.103055	0.66353
F2	ENSBTAG00000007148	ription: coagulation factor II, thrombin	2416.72	1.54967	0.330972	0.78689	2.92134	0.017312	0.32704	2.18681	0.082437	0.60917
DCN	ENSBTAG00000003505	ription: decorin	2383.39	0.491055	NA	NA	1.72707	NA	NA	0.198099	NA	NA
C1R	ENSBTAG00000008612	cription: complement C1r	2379.34	1.42979	0.304929	0.768213	1.3251	0.419131	0.846788	1.48429	0.257101	0.874438
HSPD1	ENSBTAG00000012586	ription: heat shock protein family D (Hsp60) member 1	2372.95	1.56516	0.28557	0.753081	0.454443	0.06017	0.494614	1.58791	0.270338	0.888906
C15H11orf96	ENSBTAG00000045822	ription: chromosome 15 C11orf96 homolog	2353.26	0.950894	0.869151	0.971287	0.677148	0.202042	0.711938	0.743053	0.331344	0.909987
NUCKS1	ENSBTAG00000008001	iption: nuclear casein kinase and cyclin dependent kinase substrate 1	2352.52	0.804853	0.336264	0.791855	0.691579	0.102164	0.577153	0.989688	0.963372	0.997692
RPL13	ENSBTAG00000012044	ription: ribosomal protein L13	2341.19	1.05859	0.715222	0.937131	1.11739	0.476239	0.872397	1.21969	0.203055	0.823013
RPL37	ENSBTAG00000005142	ription: ribosomal protein L37	2339.57	1.67167	0.071183	0.486569	1.72459	0.055556	0.48076	1.22384	0.47827	0.959626
MYL6	ENSBTAG00000010799	ription: myosin light chain 6	2337.55	0.8045	0.290917	0.757528	1.0036	0.986055	0.997144	0.849523	0.4285	0.944681
RPL27	ENSBTAG00000017441	ription: ribosomal protein L27	2276.83	1.33753	0.224028	0.707168	1.44121	0.126253	0.617689	1.15738	0.541271	0.96953
PDIA3	ENSBTAG00000017196	ription: protein disulfide isomerase family A member 3	2271.06	1.00668	0.986614	0.997865	0.489232	0.071491	0.519522	0.859815	0.703388	0.986223
LOC112444152	-		2237.86	0.911672	0.797003	0.952889	0.635794	0.207705	0.71925	0.90123	0.772384	0.993506
RPS27L	ENSBTAG00000012898	ription: ribosomal protein S27 like	2229.57	0.753396	0.384333	0.819474	0.56579	0.080095	0.537645	0.724006	0.321137	0.908502
TXNRD1	ENSBTAG00000013912	iption: thioredoxin reductase 1	2227.24	0.743114	0.211151	0.696027	0.65989	0.079816	0.536455	0.835813	0.450002	0.953616
RPS26	ENSBTAG00000038896	ription: ribosomal protein S26	2225.03	1.30161	0.557426	0.884942	1.64822	0.265978	0.759926	1.06941	0.881297	0.9966
PSMA7	ENSBTAG00000005127	ription: proteasome 20S subunit alpha 7	2224.58	0.898637	0.575156	0.889324	0.969425	0.870491	0.977457	0.808318	0.264617	0.883538
NFKBIA	ENSBTAG00000016683	cription: NFKB inhibitor alpha	2222.49	0.958471	0.884844	0.975962	1.31921	0.343905	0.803179	0.548106	0.040217	0.461791
GC	ENSBTAG00000013718	ription: GC vitamin D binding protein	2216.65	2.62015	0.018348	0.295269	3.64538	0.001535	0.120707	2.37476	0.03421	0.42798
PRDX1	ENSBTAG00000003642	cription: peroxiredoxin 1	2208.79	0.601438	0.039963	0.403229	0.704396	0.156523	0.658778	0.339754	1.32e-05	0.005419
IL1RN	ENSBTAG00000019665	ription: interleukin 1 receptor antagonist	2207.51	0.334394	0.197137	0.681247	1.97761	0.421922	0.848745	0.565773	0.502425	0.965174
YWHAB	ENSBTAG00000016846	ription: tyrosine 3-monooxygenase/tryptophan 5-monooxygenase activation protein beta	2206.57	0.701261	0.047257	0.424673	0.830878	0.299519	0.783172	0.651766	0.016742	0.318758
HMOX1	ENSBTAG00000015582	iption: heme oxygenase 1	2206.39	0.418393	0.026024	0.334221	0.221636	0.000119	0.041073	0.249083	0.000387	0.049372
GRN	ENSBTAG00000018823	ription: granulin	2176.63	0.395798	0.00124	0.097915	0.656947	0.142693	0.64268	0.802025	0.44165	0.952648
ATP1A1	ENSBTAG00000001246	ription: ATPase Na+/K+ transporting subunit alpha 1	2175.82	0.780901	0.176819	0.656747	0.623827	0.009904	0.279255	0.557653	0.001442	0.09385
FABP1	ENSBTAG00000018054	ription: fatty acid binding protein 1	2121.03	1.14531	0.716283	0.937542	0.803094	0.556891	0.904398	1.49752	0.279345	0.893373
SRXN1	ENSBTAG00000010913	ription: sulfiredoxin 1	2098.06	0.86209	0.492365	0.859129	0.87443	0.534353	0.89648	0.858383	0.479927	0.959626
MANF	ENSBTAG00000031797	cription: mesencephalic astrocyte derived neurotrophic factor	2096.61	2.29974	0.016383	0.286572	1.75864	0.103656	0.579459	1.60961	0.170206	0.781312
CTSZ	ENSBTAG00000018784	ription: cathepsin Z	2077.61	0.459141	0.005409	0.179602	0.814324	0.462462	0.865191	0.351272	0.000187	0.032135
ROCK1	ENSBTAG00000008403	ription: Rho associated coiled-coil containing protein kinase 1	2076.29	0.885094	0.440199	0.836963	0.860873	0.342649	0.803023	1.07078	0.665278	0.986223
EIF5B	ENSBTAG00000034255	ption: eukaryotic translation initiation factor 5B	2067.93	0.73311	0.055316	0.445898	0.67629	0.015597	0.31821	0.856311	0.338117	0.91286
SNX9	ENSBTAG00000006323	iption: sorting nexin 9	2059.89	1.15249	0.443516	0.837473	1.0064	0.972489	0.995645	1.41282	0.061968	0.552094
DUSP6	ENSBTAG00000004587	ription: dual specificity phosphatase 6	2047.74	0.942388	0.779843	0.948749	1.64177	0.019304	0.339978	1.34623	0.161063	0.766588
SAA2	ENSBTAG00000022394	ription: serum amyloid A2	2042.14	1.43327	0.41116	0.829044	4.25329	0.000942	0.095452	2.36086	0.04978	0.509722
FCGRT	ENSBTAG00000013926	ription: Fc fragment of IgG receptor and transporter	2015.32	0.785094	0.292022	0.758169	1.06722	0.776676	0.962643	0.651649	0.062306	0.553988
FGB	ENSBTAG00000022120	iption: fibrinogen beta chain	2008.02	1.22646	0.595508	0.897149	1.4328	0.34949	0.807499	1.17589	0.673513	0.986223
CXCL8	ENSBTAG00000019716	iption: C-X-C motif chemokine ligand 8	2007.13	2.23363	0.030942	0.355916	4.7281	3e-05	0.016868	1.41504	0.351478	0.9161
RPL5	ENSBTAG00000002026	ription: ribosomal protein L5	1994.03	1.22517	0.270286	0.742906	1.18777	0.349697	0.807499	1.17076	0.39222	0.930803
RPS6	ENSBTAG00000023462	iption: ribosomal protein S6	1993.34	1.26173	0.269038	0.741517	1.14156	0.528745	0.895164	0.936832	0.756556	0.992607
KIF5B	ENSBTAG00000002280	ription: kinesin family member 5B	1990.21	0.816235	0.415341	0.829044	0.584148	0.030979	0.39156	0.721642	0.190773	0.806944
RPL29	ENSBTAG00000018628	ription: ribosomal protein L29	1970.46	1.03968	0.87776	0.974235	0.888404	0.639825	0.928615	1.02877	0.910743	0.9966
RBP1	-		1935.79	0.517007	0.011208	0.239893	0.893225	0.663801	0.936591	0.430785	0.001212	0.085787
CDKN1A	ENSBTAG00000008353	ription: cyclin dependent kinase inhibitor 1A	1919.27	0.920981	0.678698	0.924657	0.649683	0.029891	0.391481	0.826944	0.339124	0.913119
ATP13A3	ENSBTAG00000013204	iption: ATPase 13A3	1917.72	1.47254	0.071815	0.487664	1.05857	0.791086	0.966139	2.17427	0.0003	0.043583
KRT18	ENSBTAG00000001517	ription: keratin 18	1915.73	1.38515	0.37747	0.815555	2.18024	0.034635	0.412	2.29035	0.024732	0.380011
AP2B1	ENSBTAG00000020316	cription: adaptor related protein complex 2 subunit beta 1	1913.22	0.684015	0.235254	0.717037	0.583119	0.091721	0.559651	0.866831	0.65507	0.986223
RPS15	ENSBTAG00000019718	iption: ribosomal protein S15	1907.23	1.13295	0.49171	0.859129	1.14949	0.442226	0.856988	0.977457	0.900107	0.9966
RPL6	ENSBTAG00000031723	ription: ribosomal protein L6	1905.29	1.02863	0.867965	0.970925	1.18279	0.322061	0.793173	1.02649	0.87769	0.9966
ARPC3	ENSBTAG00000005345	cription: actin related protein 2/3 complex subunit 3	1901.93	0.554467	0.098903	0.544212	0.759291	0.440714	0.856988	0.604079	0.158403	0.763797
RPL3	ENSBTAG00000003228	scription: ribosomal protein L3	1900.62	0.952872	0.821264	0.960202	1.09438	0.672608	0.938907	1.01341	0.950282	0.997263
ARPC2	ENSBTAG00000010386	cription: actin related protein 2/3 complex subunit 2	1898.45	0.813692	0.382552	0.818823	0.853112	0.50065	0.883893	0.910463	0.691126	0.986223
RPS20	ENSBTAG00000019147	cription: ribosomal protein S20	1878.95	1.67694	0.101265	0.551651	2.09082	0.019326	0.339978	1.36593	0.323036	0.909487
IGFBP1	ENSBTAG00000046768	ription: insulin like growth factor binding protein 1	1878.68	5.33393	8.46e-05	0.026654	6.07553	2.26e-05	0.016868	6.96547	5.17e-06	0.002907
DDX17	ENSBTAG00000009887	scription: DEAD-box helicase 17	1876.81	1.03377	0.828568	0.961748	1.08296	0.602595	0.918663	1.12734	0.43449	0.946936
FGA	ENSBTAG00000001638	ption: fibrinogen alpha chain	1870.69	0.85092	0.691796	0.929043	1.79124	0.152058	0.653167	1.44296	0.367727	0.922788
LOC112442408	-		1869.26	1.33795	0.696732	0.931355	0.266338	0.076597	0.532162	0.452962	0.289169	0.896101
VCP	ENSBTAG00000015000	ription: valosin containing protein	1859.34	0.772076	0.322099	0.781193	0.635126	0.082124	0.540696	0.756929	0.286471	0.895506
S100A11	ENSBTAG00000015145	iption: S100 calcium binding protein A11	1856.18	0.711978	0.189658	0.67116	0.977546	0.930054	0.989703	0.777568	0.331336	0.909987
CXCL5	ENSBTAG00000009812	iption: chemokine (C-X-C motif) ligand 5	1855	0.800059	0.776929	0.94773	6.66419	0.015949	0.318279	0.493936	0.370464	0.923646
PHF20L1	ENSBTAG00000006869	iption: PHD finger protein 20 like 1	1836.98	1.04148	0.858683	0.9684	0.778836	0.27323	0.766666	1.73689	0.015502	0.312276
SQSTM1	ENSBTAG00000015591	ption: sequestosome 1	1830.42	1.4279	0.227556	0.710267	1.32397	0.341572	0.80302	0.967836	0.911858	0.9966
AHCY	ENSBTAG00000018101	cription: adenosylhomocysteinase	1824.28	1.5184	0.156903	0.634133	1.13556	0.666457	0.9373	1.51351	0.160148	0.765696
SERPING1	ENSBTAG00000016267	ription: serpin family G member 1	1822.52	1.25772	0.465082	0.847059	1.18284	0.592517	0.916461	1.48848	0.205039	0.82443
PTGS2	ENSBTAG00000014127	cription: prostaglandin-endoperoxide synthase 2	1808.61	0.845595	0.709211	0.934035	0.659237	0.354133	0.809566	0.380227	0.031641	0.412489
CHCHD2	ENSBTAG00000040295	cription: coiled-coil-helix-coiled-coil-helix domain containing 2	1802.67	0.948263	0.795216	0.952215	0.841327	0.39813	0.83612	1.12715	0.558589	0.974262
LOC507550	ENSBTAG00000040034	iption: ]	1793.46	2.30132	0.057432	0.452363	2.09868	0.090988	0.5594	2.66813	0.02527	0.385065
RBM39	ENSBTAG00000003949	cription: RNA binding motif protein 39	1791.61	1.16587	0.492934	0.859129	0.710879	0.12727	0.619426	0.876425	0.555905	0.974262
RBM25	ENSBTAG00000017177	ription: RNA binding motif protein 25	1791.01	0.689464	0.090774	0.531076	0.695922	0.09877	0.574198	0.834468	0.410292	0.938833
FST	ENSBTAG00000003329	cription: follistatin	1790.91	1.06238	0.892259	0.9777	2.06112	0.105268	0.581728	2.2811	0.064796	0.560828
MACF1	ENSBTAG00000021024	scription: microtubule actin crosslinking factor 1	1777.35	0.756033	0.356979	0.805548	0.628035	0.125352	0.616087	0.604149	0.097069	0.645821
RAB13	ENSBTAG00000017604	iption: RAB13, member RAS onco family	1765.47	0.901414	0.7284	0.93789	0.666275	0.17415	0.680392	0.968299	0.914169	0.9966
SRSF11	ENSBTAG00000015474	ription: serine and arginine rich splicing factor 11	1761.03	0.775356	0.110816	0.567964	0.743965	0.063287	0.501366	0.807626	0.180582	0.793661
EIF3J	ENSBTAG00000000359	scription: eukaryotic translation initiation factor 3 subunit J	1755.68	0.887705	0.612636	0.900809	0.799357	0.340749	0.802749	1.03774	0.874866	0.9966
METAP2	ENSBTAG00000019944	iption: methionyl aminopeptidase 2	1751.33	0.958508	0.820931	0.960202	0.678075	0.03785	0.425295	0.820349	0.290475	0.896101
TPM3	ENSBTAG00000033217	iption: tropomyosin 3	1742.75	0.645297	0.040471	0.40373	0.707639	0.105254	0.581728	0.830491	0.384723	0.927369
GKAP1	ENSBTAG00000023523	ription: G kinase anchoring protein 1	1740.36	2.80391	9.74e-06	0.006441	1.32833	0.223295	0.731268	2.09332	0.001537	0.097931
PA2G4	ENSBTAG00000010451	ription: proliferation-associated 2G4	1735.51	0.942225	0.82734	0.961548	0.548723	0.027812	0.384203	0.891804	0.674758	0.986223
MCL1	ENSBTAG00000015154	iption: MCL1 apoptosis regulator, BCL2 family member	1734.48	1.7447	0.059446	0.45905	1.62395	0.100447	0.57624	1.35662	0.30182	0.900378
RPL35A	ENSBTAG00000014208	ription: ribosomal protein L35a	1732.53	1.3801	0.139183	0.611468	1.48601	0.068745	0.513768	1.16045	0.494757	0.963931
ENO1	ENSBTAG00000013411	ription: enolase 1	1732.1	0.918983	0.678045	0.924336	1.29703	0.200508	0.711151	0.803452	0.282512	0.893373
SMARCC1	ENSBTAG00000031567	ription: SWI/SNF related, matrix associated, actin dependent regulator of chromatin subfamily c member 1	1730.51	0.850446	0.465559	0.847059	0.667701	0.068641	0.513768	0.910265	0.6719	0.986223
TMBIM6	ENSBTAG00000018588	ription: transmembrane BAX inhibitor motif containing 6	1729.21	1.37377	0.15527	0.63162	1.63234	0.028146	0.386083	0.887629	0.594133	0.977974
COX4I1	ENSBTAG00000016079	ription: cytochrome c oxidase subunit 4I1	1727.3	1.35126	0.161471	0.639118	1.18356	0.4328	0.853411	1.12896	0.572847	0.975
RPL11	ENSBTAG00000020905	scription: ribosomal protein L11	1724.9	1.17433	0.421317	0.831324	1.19078	0.381684	0.8252	1.05384	0.793089	0.993506
MORF4L1	ENSBTAG00000010988	ription: mortality factor 4 like 1	1720.75	0.753462	0.105341	0.560366	0.80714	0.219383	0.726166	0.807033	0.219956	0.842201
RBBP6	ENSBTAG00000009441	ription: RB binding protein 6, ubiquitin ligase	1710.7	1.12187	0.551321	0.883414	0.539998	0.001414	0.113878	0.682581	0.048224	0.501628
POMP	ENSBTAG00000014024	cription: proteasome maturation protein	1705.06	0.832616	0.356633	0.805543	0.807592	0.281623	0.770833	0.692653	0.064795	0.560828
TARS	-		1701.93	0.8861	0.686562	0.926434	0.678949	0.196161	0.707627	0.769835	0.382832	0.926804
RPL22	ENSBTAG00000014423	ription: ribosomal protein L22	1700.33	1.18796	0.393177	0.823716	1.3155	0.173429	0.679858	1.23399	0.297272	0.898601
LDLR	ENSBTAG00000012314	iption: low density lipoprotein receptor	1695.58	1.42226	0.167282	0.644045	2.03643	0.005247	0.210275	1.95972	0.008318	0.237679
APOA2	ENSBTAG00000009212	tion: apolipoprotein A2	1693.94	2.26622	0.021276	0.311695	1.63365	0.166996	0.672602	2.03966	0.044822	0.485865
ID2	ENSBTAG00000021187	cription: inhibitor of DNA binding 2	1690.95	0.812092	0.384638	0.819534	0.622427	0.047523	0.462284	0.981255	0.936986	0.9966
TXN	ENSBTAG00000002953	ription: thioredoxin	1689.5	1.74548	0.191473	0.673192	2.87526	0.013225	0.304191	1.23463	0.621219	0.984247
LOC100847759	-		1680.42	1.12893	0.638877	0.910282	1.13723	0.6185	0.922025	0.940102	0.811172	0.993506
DOT1L	ENSBTAG00000009996	iption: DOT1 like histone lysine methyltransferase	1680.38	1.26017	0.562597	0.885908	1.11986	0.776765	0.962643	2.54131	0.019486	0.342279
RPS13	ENSBTAG00000040308	ription: ribosomal protein S13	1673.63	1.37022	0.128737	0.596892	1.55706	0.032495	0.39983	1.16048	0.473111	0.959626
HNRNPM	ENSBTAG00000021039	iption: heteroous nuclear ribonucleoprotein M	1673.07	0.696528	0.090609	0.530991	0.687915	0.079679	0.536455	0.680585	0.071826	0.585934
BRD2	ENSBTAG00000011074	ption: bromodomain containing 2	1667.85	0.996134	0.986127	0.997865	0.723131	0.145418	0.645272	0.724963	0.149131	0.74728
TCF4	ENSBTAG00000016462	cription: transcription factor 4	1651.61	0.682151	0.109033	0.566796	0.624821	0.048615	0.465238	0.398113	0.000117	0.024086
GAPDH	ENSBTAG00000014731	scription: glyceraldehyde-3-phosphate dehydrogenase	1648.12	0.780495	0.347234	0.799413	1.26879	0.365956	0.816991	0.697325	0.171657	0.783837
CLTC	ENSBTAG00000016708	ription: clathrin heavy chain	1635.78	0.767645	0.182122	0.660754	0.958631	0.830876	0.970502	0.800866	0.262513	0.882128
BRD4	ENSBTAG00000002495	tion: bromodomain containing 4	1629.08	0.744005	0.227773	0.710777	0.593437	0.03319	0.404206	0.734156	0.207551	0.828651
ETS1	ENSBTAG00000002341	cription: ETS proto-onco 1, transcription factor	1613.81	0.919591	0.778758	0.948749	0.423755	0.004013	0.183111	0.930072	0.808047	0.993506
ARHGAP21	ENSBTAG00000021857	cription: Rho GTPase activating protein 21	1602.07	1.34867	0.269088	0.741517	0.486602	0.00781	0.247046	0.714716	0.21507	0.838793
APEX1	ENSBTAG00000002745	cription: apurinic/apyrimidinic endodeoxyribonuclease 1	1596.74	0.867195	0.517044	0.867825	0.64053	0.042679	0.446131	0.882582	0.570102	0.975
GARS	ENSBTAG00000018972	ription: glycyl-tRNA synthetase 1	1593.98	1.98163	0.014453	0.271412	0.730715	0.262073	0.757863	1.48514	0.157401	0.761681
ZFAND2A	ENSBTAG00000007402	ription: zinc finger AN1-type containing 2A	1590.56	1.5203	0.21055	0.695665	0.808216	0.524509	0.893985	1.43529	0.280158	0.893373
MBD2	ENSBTAG00000037457	cription: methyl-CpG binding domain protein 2	1589.66	1.17018	0.580244	0.891388	1.21423	0.494295	0.880531	1.06588	0.822398	0.994053
RPL9	ENSBTAG00000014518	ription: ribosomal protein L9	1588.12	1.8968	0.061637	0.467275	2.29382	0.015314	0.317728	1.38805	0.338601	0.91286
RRBP1	ENSBTAG00000015438	cription: ribosome binding protein 1	1582.76	1.33796	0.212898	0.696362	0.722491	0.164296	0.668921	1.00273	0.990708	0.998038
FERMT2	ENSBTAG00000014501	cription: FERM domain containing kindlin 2	1578.23	1.17471	0.564479	0.886171	0.817333	0.470263	0.87017	1.14372	0.630877	0.985618
KTN1	ENSBTAG00000017713	ription: kinectin 1	1575.25	0.950158	0.830994	0.962402	0.827227	0.428099	0.851384	1.20086	0.444649	0.952648
TMED9	ENSBTAG00000001394	iption: transmembrane emp24 protein transport domain containing 9	1569.47	0.951337	0.786835	0.949792	1.01024	0.955884	0.993933	1.15269	0.440891	0.952337
BAG3	ENSBTAG00000013641	ription: BAG cochaperone 3	1568.14	2.47694	0.005203	0.179602	1.42119	0.278852	0.770537	1.99524	0.033378	0.422499
YY1	ENSBTAG00000020819	ription: YY1 transcription factor	1565.61	1.304	0.151399	0.626043	0.888475	0.522475	0.893869	1.22477	0.273297	0.890506
ZFP91	ENSBTAG00000024657	ription: ]	1547.27	1.0264	0.912802	0.981284	0.736094	0.197744	0.708483	1.06731	0.784325	0.993506
SPTBN1	ENSBTAG00000006995	ription: spectrin beta, non-erythrocytic 1	1544.24	0.57688	0.007544	0.199876	0.482032	0.000387	0.067967	0.62742	0.02356	0.370523
HMGA1	ENSBTAG00000034529	ption: high mobility group AT-hook 1	1539.43	1.13566	0.587056	0.893622	1.16768	0.507653	0.887555	1.1082	0.660972	0.986223
PHLDA1	ENSBTAG00000034985	ption: pleckstrin homology like domain family A member 1	1539.4	1.9635	0.048513	0.427057	2.35204	0.012346	0.298838	2.11322	0.028687	0.398164
CELF1	ENSBTAG00000002520	cription: CUGBP Elav-like family member 1	1534.08	0.964635	0.891071	0.977209	1.2156	0.457216	0.863524	1.28243	0.343861	0.913172
RDX	ENSBTAG00000004672	cription: radixin	1531.19	1.00571	0.978134	0.995403	0.75068	0.166873	0.672602	0.743923	0.15459	0.756759
HPD	ENSBTAG00000004175	ription: 4-hydroxyphenylpyruvate dioxygenase	1524.77	1.96175	0.030329	0.35369	0.868108	0.649456	0.931307	2.3296	0.006559	0.217654
RPL30	ENSBTAG00000016278	ription: ribosomal protein L30	1523.2	1.74661	0.114486	0.573711	2.03014	0.044966	0.455258	1.26505	0.505928	0.965174
VTN	ENSBTAG00000016151	cription: vitronectin	1522.52	2.20828	0.088704	0.527362	1.75088	0.228698	0.736097	1.43284	0.439733	0.951771
GCH1	ENSBTAG00000040151	cription: GTP cyclohydrolase 1	1514.02	1.65413	0.156365	0.63387	2.50698	0.00959	0.273828	2.34062	0.016586	0.3182
H3F3A	-		1513.33	1.03666	0.884248	0.975902	1.0016	0.99483	0.998461	0.619596	0.053185	0.522105
GOLGB1	ENSBTAG00000008862	ription: golgin B1	1511.4	0.838728	0.50515	0.862654	0.505454	0.009711	0.27553	0.899002	0.686612	0.986223
DDX5	ENSBTAG00000018423	cription: DEAD-box helicase 5	1510.11	1.05777	0.77906	0.948749	0.907157	0.62606	0.924566	0.977433	0.909254	0.9966
TPM4	ENSBTAG00000004553	ption: tropomyosin 4	1509.91	0.677362	0.087721	0.52663	1.54719	0.055025	0.479845	1.28434	0.271862	0.889796
ATP6V0C	-		1508.95	0.90699	0.61535	0.901423	1.01882	0.923423	0.987179	0.583564	0.00566	0.199817
HMGN1	ENSBTAG00000018768	scription: high mobility group nucleosome binding domain 1	1508.3	1.20107	0.394824	0.823947	1.00005	0.999817	0.999944	1.07895	0.724235	0.986223
SEC62	ENSBTAG00000039442	ription: SEC62 homolog, preprotein translocation factor	1505.27	0.993491	0.977624	0.995403	1.37261	0.17308	0.679436	0.96411	0.875275	0.9966
TNFRSF12A	ENSBTAG00000012082	ption: TNF receptor superfamily member 12A	1501.96	1.69089	0.157869	0.635037	1.61011	0.200152	0.710813	1.97437	0.067374	0.569549
PABPC4	ENSBTAG00000017125	cription: poly(A) binding protein cytoplasmic 4	1486.57	1.17944	0.532641	0.873949	1.09405	0.733777	0.952647	1.36603	0.238204	0.855029
CD36	ENSBTAG00000017866	ription: CD36 molecule	1479.42	1.05449	0.871421	0.971522	0.91145	0.777189	0.962643	0.541364	0.061424	0.551582
ATRX	ENSBTAG00000038434	iption: ATRX chromatin remodeler	1477.54	0.664702	0.066996	0.477542	0.602854	0.023066	0.361398	0.713736	0.130381	0.721988
ANXA2	ENSBTAG00000009615	ription: annexin A2	1476.02	1.55512	0.073744	0.492018	2.14217	0.002007	0.13833	1.74891	0.023566	0.370523
AKAP9	ENSBTAG00000007442	tion: A-kinase anchoring protein 9	1472.61	1.07543	0.742843	0.941505	0.81264	0.348878	0.807398	1.13047	0.580036	0.976853
ITGB1	ENSBTAG00000015910	ription: integrin subunit beta 1	1465.99	0.946802	0.817889	0.959101	1.2705	0.312469	0.789118	1.28701	0.287572	0.895506
ST3GAL1	ENSBTAG00000001156	ption: ST3 beta-galactoside alpha-2,3-sialyltransferase 1	1465.91	1.30237	0.300658	0.764097	1.12282	0.649695	0.931307	1.84899	0.015987	0.315217
RPL36AL	ENSBTAG00000025564	cription: ribosomal protein L36a like	1449.69	1.34461	0.197234	0.681368	1.26539	0.304918	0.786819	1.01687	0.941988	0.997217
PFKFB3	ENSBTAG00000008401	cription: 6-phosphofructo-2-kinase/fructose-2,6-biphosphatase 3	1448.69	0.619339	0.158514	0.635759	1.27086	0.479948	0.873566	1.15146	0.677858	0.986223
NIPBL	ENSBTAG00000000579	cription: NIPBL cohesin loading factor	1445.26	1.13469	0.567589	0.88668	0.814665	0.353514	0.80948	0.938738	0.775019	0.993506
JMJD1C	ENSBTAG00000001573	cription: jumonji domain containing 1C	1444.7	0.986986	0.964698	0.993649	0.452638	0.007416	0.243575	0.863305	0.619556	0.983766
A1BG	ENSBTAG00000009735	cription: alpha-1-B glycoprotein	1444.33	2.29221	0.057452	0.452363	1.41535	0.426224	0.850768	1.64884	0.252169	0.868656
MYL12A	ENSBTAG00000016024	ription: myosin, light chain 12A, regulatory, non-sarcomeric	1442.76	0.92053	0.655429	0.915845	1.45435	0.042921	0.447103	1.20295	0.318932	0.908502
HMOX2	ENSBTAG00000018937	ption: heme oxygenase 2	1441.92	1.99488	0.034606	0.374522	1.78282	0.076759	0.532433	2.18878	0.016536	0.317888
SEC63	ENSBTAG00000016562	iption: SEC63 homolog, protein translocation regulator	1438.34	1.3361	0.18272	0.66114	0.604657	0.020734	0.34658	0.903539	0.641237	0.986223
ANTXR2	ENSBTAG00000014324	ription: ANTXR cell adhesion molecule 2	1437.15	1.01715	0.937998	0.988121	1.18568	0.435117	0.853744	0.878316	0.552926	0.973554
S100A10	ENSBTAG00000015147	iption: S100 calcium binding protein A10	1433.03	1.48093	0.363881	0.809793	3.04696	0.009939	0.279657	1.93324	0.127367	0.715182
CYP3A4	ENSBTAG00000052665	cription: cytochrome P450, subfamily IIIA, polypeptide 4	1424.52	3.74252	5.09e-05	0.019795	3.83488	3.65e-05	0.017626	3.47967	0.000129	0.024972
PDK4	ENSBTAG00000014069	ription: pyruvate dehydrogenase kinase 4	1424.43	1.89251	0.058102	0.454361	0.645246	0.193261	0.704797	1.13661	0.703805	0.986223
HNRNPK	ENSBTAG00000021131	ription: heteroous nuclear ribonucleoprotein K	1421.97	0.915312	0.579409	0.890656	1.07339	0.656361	0.933825	1.10605	0.52752	0.966779
PSMD7	ENSBTAG00000018425	cription: proteasome 26S subunit, non-ATPase 7	1418.56	1.15541	0.606947	0.899823	0.568894	0.044573	0.454338	0.788429	0.397536	0.935569
DEK	ENSBTAG00000012865	ription: DEK proto-onco	1418.19	0.684044	0.081067	0.508227	0.551541	0.006212	0.225999	0.681775	0.078485	0.600752
EEF1D	ENSBTAG00000014643	ption: eukaryotic translation elongation factor 1 delta	1403.47	1.40644	0.124261	0.590835	1.14612	0.538458	0.897887	1.29986	0.237362	0.855029
RPS16	ENSBTAG00000021093	cription: ribosomal protein S16	1400.82	1.17222	0.566732	0.886674	1.40099	0.223678	0.731476	1.16239	0.5875	0.976853
IL6ST	ENSBTAG00000017745	ription: interleukin 6 cytokine family signal transducer	1399.5	1.20414	0.270732	0.743393	0.955411	0.786548	0.965651	0.949992	0.761292	0.992685
RPL15	ENSBTAG00000033080	cription: ribosomal protein L15	1397.44	1.40674	0.160403	0.638654	1.43236	0.139053	0.636221	1.17596	0.505177	0.965174
RTN4	ENSBTAG00000011104	cription: reticulon 4	1385.04	1.15919	0.480732	0.854088	0.643104	0.035077	0.412	1.51402	0.04761	0.500024
CYB5A	ENSBTAG00000012012	ption: cytochrome b5 type A	1384.04	0.696468	0.104859	0.559841	0.511478	0.002626	0.152887	1.02309	0.918388	0.9966
NAP1L1	ENSBTAG00000032360	iption: nucleosome assembly protein 1 like 1	1379.29	0.971654	0.871355	0.971522	0.865998	0.417018	0.845957	0.984898	0.931715	0.9966
UBB	ENSBTAG00000017246	cription: ubiquitin B	1376.98	2.66606	0.000982	0.087521	1.5391	0.147236	0.648586	1.25404	0.447258	0.953393
CHORDC1	ENSBTAG00000013615	ption: cysteine and histidine rich domain containing 1	1375.99	1.04448	0.864724	0.969946	0.759764	0.281883	0.770833	1.02021	0.9376	0.9966
NCL	ENSBTAG00000016174	scription: nucleolin	1373.38	0.925383	0.748905	0.94305	0.515457	0.006225	0.225999	0.953717	0.844928	0.994916
IK	ENSBTAG00000015034	iption: IK cytokine	1372.59	0.866635	0.498511	0.861112	0.601118	0.016028	0.318279	0.749844	0.17366	0.786614
DYNC1I2	ENSBTAG00000002646	ription: dynein cytoplasmic 1 intermediate chain 2	1371.45	0.871459	0.492142	0.859129	0.804856	0.277717	0.769405	1.0075	0.97024	0.997692
PSMC1	ENSBTAG00000005426	scription: proteasome 26S subunit, ATPase 1	1369.32	0.818375	0.645227	0.912332	0.44322	0.061608	0.497783	0.979767	0.962547	0.997692
SFPQ	ENSBTAG00000016328	cription: splicing factor proline and glutamine rich	1363.11	1.0381	0.858343	0.9684	0.68857	0.074699	0.529372	0.718546	0.115039	0.691105
LASP1	ENSBTAG00000030587	ription: LIM and SH3 protein 1	1362.85	0.80536	0.391423	0.822445	1.091	0.729831	0.951641	0.981465	0.94093	0.99718
CKAP4	ENSBTAG00000011913	ription: cytoskeleton associated protein 4	1362.05	1.27299	0.359188	0.806539	1.19673	0.494737	0.880705	1.34214	0.263623	0.883496
RYBP	ENSBTAG00000022689	ription: RING1 and YY1 binding protein	1360.02	0.773452	0.282095	0.751318	0.597045	0.030675	0.39156	0.942188	0.803029	0.993506
RBP4	ENSBTAG00000000442	cription: retinol binding protein 4	1355.92	0.678055	0.193017	0.674529	1.23881	0.472289	0.870683	1.56691	0.131894	0.723247
PRPF40A	ENSBTAG00000048151	iption: pre-mRNA processing factor 40 homolog A	1355.42	0.800801	0.207121	0.691876	0.817886	0.252544	0.75337	0.827427	0.282056	0.893373
SET	ENSBTAG00000020959	ription: SET nuclear proto-onco	1354.89	0.59973	0.128309	0.596562	0.501876	0.040198	0.435721	0.713566	0.31537	0.906446
CCAR1	ENSBTAG00000033457	ription: cell division cycle and apoptosis regulator 1	1345.88	0.895171	0.567288	0.88668	0.714628	0.082278	0.540696	0.722607	0.093612	0.635828
RAP2B	ENSBTAG00000055257	scription: RAP2B, member of RAS onco family	1340.31	1.53697	0.115151	0.575016	0.771071	0.340659	0.802749	1.42012	0.198661	0.818623
ANP32B	ENSBTAG00000021367	iption: acidic nuclear phosphoprotein 32 family member B	1336.02	0.999169	0.997497	0.999676	0.675245	0.138537	0.636221	0.828101	0.477126	0.959626
APOB	ENSBTAG00000008505	ription: apolipoprotein B	1333.19	0.384345	0.033205	0.366332	0.822964	0.663967	0.936656	1.34228	0.511624	0.965174
RPS23	ENSBTAG00000013358	ription: ribosomal protein S23	1323.6	1.44285	0.395364	0.823947	2.06772	0.092002	0.55997	1.57711	0.290868	0.896101
BZW1	ENSBTAG00000006049	iption: basic leucine zipper and W2 domains 1	1317.64	0.907961	0.572533	0.888569	0.887302	0.48369	0.874263	0.877171	0.443872	0.952648
PAPOLA	ENSBTAG00000004054	ription: poly(A) polymerase alpha	1314.19	1.01117	0.965226	0.993649	0.787577	0.348472	0.807085	0.910479	0.712971	0.986223
MORF4L2	ENSBTAG00000001311	ription: mortality factor 4 like 2	1306.83	1.43831	0.066168	0.475683	1.33799	0.140522	0.639486	1.30137	0.183215	0.796428
CACYBP	ENSBTAG00000001107	ription: calcyclin binding protein	1301.31	1.32482	0.185793	0.666007	0.931653	0.738954	0.953662	1.21991	0.349941	0.915623
LRRFIP1	ENSBTAG00000005354	cription: LRR binding FLII interacting protein 1	1298.59	0.718933	0.175774	0.655741	0.641138	0.067869	0.511802	1.11025	0.667554	0.986223
FAM32A	ENSBTAG00000046846	ption: family with sequence similarity 32 member A	1298.09	0.881387	0.644496	0.912295	0.775847	0.35329	0.809401	0.883599	0.651108	0.986223
PNRC2	ENSBTAG00000030435	scription: proline rich nuclear receptor coactivator 2	1294.54	1.38541	0.331463	0.78689	0.540795	0.067162	0.508707	2.19727	0.018972	0.338034
LOC514257	ENSBTAG00000031548	ription: ]	1273.64	3.52876	0.000528	0.065834	1.28975	0.484385	0.874263	2.65846	0.007207	0.22721
ATP5MG	ENSBTAG00000007332	ription: ATP synthase membrane subunit g	1266.51	1.10916	0.58579	0.893031	1.31919	0.144151	0.644326	1.27523	0.200777	0.821369
RCAN1	ENSBTAG00000020035	ion: regulator of calcineurin 1	1265.25	1.43871	0.362132	0.808684	0.76617	0.504577	0.886192	0.844519	0.672174	0.986223
CALM2	ENSBTAG00000001575	cription: calmodulin 2	1260.33	0.731374	0.188298	0.670084	0.59302	0.027833	0.384203	0.802025	0.353443	0.917073
SERF2	ENSBTAG00000047694	ription: small EDRK-rich factor 2	1260.3	0.970534	0.880486	0.975083	0.957396	0.826475	0.970034	0.801749	0.267097	0.886219
RPL12	ENSBTAG00000006963	cription: ribosomal protein L12	1259.18	1.28239	0.368837	0.812564	1.3534	0.273812	0.766666	1.07415	0.796137	0.993506
FGG	ENSBTAG00000006745	ption: fibrinogen gamma chain	1253.32	1.30981	0.452086	0.840386	1.68905	0.143908	0.644326	1.35823	0.39362	0.932182
TAX1BP1	ENSBTAG00000019020	ription: Tax1 binding protein 1	1251.08	0.816047	0.310248	0.77142	0.681818	0.05557	0.48076	0.886717	0.548361	0.972321
HDAC7	ENSBTAG00000026819	iption: histone deacetylase 7	1238.56	0.744677	0.238777	0.720231	0.960434	0.871614	0.977918	1.16407	0.543397	0.970527
SRRM1	ENSBTAG00000013772	scription: serine and arginine repetitive matrix 1	1236.28	0.707507	0.188594	0.670084	0.565438	0.030151	0.391481	0.686302	0.152679	0.755132
FXR1	ENSBTAG00000016457	ription: FMR1 autosomal homolog 1	1235.64	0.844264	0.562061	0.885908	0.623974	0.106061	0.584544	1.13153	0.672015	0.986223
NUB1	ENSBTAG00000004540	cription: negative regulator of ubiquitin like proteins 1	1235.61	0.960458	0.871491	0.971522	0.523565	0.009466	0.273828	0.698097	0.149925	0.748847
FGL1	ENSBTAG00000016177	ription: fibrinogen like 1	1232.41	1.48392	0.369749	0.812564	3.41913	0.005174	0.209712	2.08051	0.095846	0.643386
NCOR1	ENSBTAG00000013271	ription: nuclear receptor corepressor 1	1229.43	0.846507	0.453964	0.841141	0.800504	0.316703	0.790835	0.794322	0.300947	0.900378
TM9SF2	ENSBTAG00000001589	ription: transmembrane 9 superfamily member 2	1228.93	0.901238	0.681497	0.92479	1.36473	0.218902	0.726166	0.929564	0.773141	0.993506
PNISR	-		1227.09	1.06026	0.769664	0.945938	0.758432	0.166097	0.671734	0.829356	0.349618	0.915583
STRN3	ENSBTAG00000021845	cription: striatin 3	1225.52	1.64095	0.033561	0.368721	0.975531	0.915317	0.985067	1.33392	0.21658	0.840462
GNAS	ENSBTAG00000047223	cription: GNAS complex locus	1224.27	1.01748	0.948649	0.989663	1.08109	0.771738	0.96258	0.666836	0.132425	0.724166
ATP6V1E1	ENSBTAG00000014238	scription: ATPase H+ transporting V1 subunit E1	1220.81	0.634492	0.032443	0.363218	0.798614	0.289276	0.775786	0.628296	0.028921	0.398164
CTSD	ENSBTAG00000007622	ription: cathepsin D	1217.23	0.370522	0.018825	0.298936	0.478207	0.080696	0.538537	0.392543	0.026937	0.393533
DBI	ENSBTAG00000009517	iption: diazepam binding inhibitor, acyl-CoA binding protein	1215.84	0.753873	0.10682	0.563855	0.836512	0.306842	0.786954	0.83348	0.298358	0.899655
SERPINA3-1	ENSBTAG00000046540	cription: serpin peptidase inhibitor, clade A (alpha-1 antiproteinase, antitrypsin), member 3	1214.64	1.73693	0.176679	0.656725	2.17543	0.05707	0.483556	1.33656	0.477898	0.959626
ROCK2	ENSBTAG00000005847	ription: Rho associated coiled-coil containing protein kinase 2	1209.39	0.854827	0.505276	0.862701	0.660939	0.078342	0.535456	1.10773	0.663704	0.986223
MGC137014	ENSBTAG00000026666	ription: ]	1208.96	1.1372	0.731477	0.938425	2.99615	0.003359	0.169274	1.87482	0.093226	0.635828
RPL10A	ENSBTAG00000019494	ption: ribosomal protein L10a	1205.46	1.5983	0.094189	0.537216	1.97346	0.015151	0.316762	1.47871	0.162771	0.769661
ATP6V1G1	ENSBTAG00000000203	cription: ATPase H+ transporting V1 subunit G1	1202.7	0.827695	0.27153	0.744105	0.943528	0.734648	0.952647	0.718924	0.055284	0.527304
MMP3	ENSBTAG00000037768	ption: matrix metallopeptidase 3	1200.46	1.84728	0.139946	0.612371	1.01086	0.979281	0.995791	1.04369	0.918122	0.9966
BPTF	ENSBTAG00000014598	cription: bromodomain PHD finger transcription factor	1199.84	0.944583	0.817244	0.959101	0.647341	0.077788	0.534844	0.730947	0.204284	0.824054
PVR	ENSBTAG00000051298	ription: PVR cell adhesion molecule	1195.96	1.59313	0.064959	0.472651	1.06686	0.797489	0.967244	1.49825	0.109183	0.676699
PRPF38B	ENSBTAG00000047874	ription: pre-mRNA processing factor 38B	1195.81	1.05911	0.794154	0.952215	0.603791	0.021864	0.35369	0.823845	0.379071	0.926804
HOOK3	ENSBTAG00000007634	ription: hook microtubule tethering protein 3	1191.8	0.920037	0.631327	0.906741	0.922838	0.642989	0.928793	1.04356	0.805986	0.993506
UBE2D3	ENSBTAG00000048761	iption: ubiquitin conjugating enzyme E2 D3	1191.45	1.4915	0.075103	0.495447	1.6086	0.034078	0.410289	1.03027	0.894528	0.9966
SOX4	ENSBTAG00000051245	cription: SRY-box transcription factor 4	1190.26	0.916792	0.673463	0.923167	0.629003	0.024412	0.363929	0.779026	0.226136	0.846037
RBM8A	-		1189.92	0.788171	0.323288	0.781388	0.694572	0.13004	0.625638	0.787386	0.321326	0.908674
CHD1	ENSBTAG00000020860	ription: chromodomain helicase DNA binding protein 1	1188.56	0.97312	0.905113	0.98057	0.745443	0.198323	0.708673	0.919173	0.712416	0.986223
PSMD1	ENSBTAG00000005119	cription: proteasome 26S subunit, non-ATPase 1	1187.38	0.895583	0.610621	0.899987	1.15823	0.496637	0.881286	1.2114	0.375483	0.926804
ACTN4	ENSBTAG00000011215	ription: actinin alpha 4	1185.26	0.607884	0.041613	0.407683	0.74425	0.22568	0.733229	1.22977	0.396403	0.935165
PRPF4B	ENSBTAG00000002086	cription: pre-mRNA processing factor 4B	1174	1.03661	0.907009	0.980747	0.587507	0.083992	0.545647	0.750532	0.35149	0.9161
PRKAR1A	ENSBTAG00000008621	cription: protein kinase cAMP-dependent type I regulatory subunit alpha	1173.36	0.708925	0.16801	0.645509	0.993678	0.979686	0.995863	0.669028	0.107342	0.673056
CLTA	ENSBTAG00000001137	iption: clathrin light chain A	1172.54	1.0567	0.78476	0.949335	0.802511	0.275324	0.768081	1.16874	0.439875	0.951771
BOD1L1	ENSBTAG00000004316	scription: biorientation of chromosomes in cell division 1 like 1	1172	0.804773	0.386599	0.819986	0.649516	0.085115	0.547219	0.946605	0.826802	0.994236
CFB	ENSBTAG00000046158	cription: complement factor B	1171.52	1.6034	0.239227	0.720348	2.0998	0.064278	0.501944	1.24344	0.587145	0.976853
SEPT7	ENSBTAG00000001182	ription: septin 7	1167.62	0.871821	0.560576	0.885515	0.758937	0.241353	0.743648	0.876847	0.577162	0.976549
CSNK1A1	ENSBTAG00000005326	ription: casein kinase 1 alpha 1	1167.57	1.2372	0.261031	0.737738	1.15646	0.441959	0.856988	0.960938	0.833567	0.994658
GADD45A	ENSBTAG00000013860	ription: growth arrest and DNA damage inducible alpha	1166.43	1.51937	0.097754	0.542446	0.625031	0.062951	0.500777	0.898144	0.671035	0.986223
OAT	ENSBTAG00000006928	cription: ornithine aminotransferase	1165.85	1.51233	0.190439	0.67228	0.697322	0.253903	0.754275	0.888833	0.70937	0.986223
VIM	ENSBTAG00000018463	ription: vimentin	1163.98	0.530335	0.17278	0.652999	0.91209	0.843109	0.974234	0.289531	0.007766	0.233451
LGMN	ENSBTAG00000046979	cription: legumain	1160.27	1.16833	0.664861	0.919907	1.89753	0.074228	0.527925	0.910884	0.795021	0.993506
HNRNPF	ENSBTAG00000008853	cription: heteroous nuclear ribonucleoprotein F	1159.87	1.09863	0.78506	0.949335	1.24019	0.532235	0.896107	0.993811	0.98564	0.998038
PPFIBP1	ENSBTAG00000004283	ription: PPFIA binding protein 1	1159.49	0.74597	0.268398	0.741517	0.523582	0.014481	0.310224	1.00449	0.986498	0.998038
DST	ENSBTAG00000051082	ption: ]	1158.99	0.591905	0.079535	0.505583	0.308881	8.57e-05	0.033054	0.92475	0.793515	0.993506
SGMS2	ENSBTAG00000016805	ription: sphingomyelin synthase 2	1158.05	1.6235	0.147978	0.619989	0.647376	0.194383	0.705169	1.91259	0.052844	0.521484
LOC112444653	ENSBTAG00000048608	8S ribosomal RNA	1156.76	1.62328	0.091874	0.531863	0.620413	0.096846	0.57018	0.410122	0.001995	0.110411
SSR1	ENSBTAG00000022731	ription: signal sequence receptor subunit 1	1153.54	1.25938	0.228977	0.712142	1.0843	0.672438	0.938907	0.952936	0.801715	0.993506
SERPINF2	ENSBTAG00000020859	ription: serpin family F member 2	1153.16	1.60953	0.239765	0.720658	2.6509	0.015958	0.318279	2.6014	0.018157	0.330503
EPB41L1	ENSBTAG00000001640	ription: erythrocyte membrane protein band 4.1 like 1	1152.92	1.05418	0.822072	0.960202	1.54251	0.064136	0.501944	1.43066	0.126618	0.714342
NPEPPS	ENSBTAG00000011435	cription: aminopeptidase puromycin sensitive	1150.91	0.848625	0.461505	0.84556	0.919781	0.707074	0.946763	0.817281	0.36549	0.922157
PICALM	ENSBTAG00000001657	ption: phosphatidylinositol binding clathrin assembly protein	1150.57	0.774379	0.257982	0.736063	1.11415	0.631719	0.926182	0.900522	0.642853	0.986223
RSRC2	ENSBTAG00000006118	ription: arginine and serine rich coiled-coil 2	1147.13	0.732343	0.231287	0.71416	0.552066	0.022331	0.358617	0.877577	0.615676	0.982317
CASP8	ENSBTAG00000015718	iption: caspase 8	1146.01	0.947414	0.836357	0.963817	1.17567	0.535264	0.896635	2.29054	0.001499	0.096786
BAZ1A	ENSBTAG00000020164	cription: bromodomain adjacent to zinc finger domain 1A	1142.39	1.08389	0.709665	0.93426	0.753784	0.191128	0.701723	0.98977	0.962113	0.997692
SLAMF7	ENSBTAG00000001197	ption: SLAM family member 7	1140.92	0.26845	1.12e-05	0.006441	0.323557	0.00016	0.046941	0.193693	4.36e-08	0.000118
COPS9	ENSBTAG00000010910	scription: COP9 signalosome subunit 9	1140.81	0.998661	0.995059	0.998658	1.70179	0.013712	0.307126	1.35193	0.163002	0.7701
KRT8	ENSBTAG00000000836	iption: keratin 8	1140.06	0.465511	0.024129	0.330065	1.72511	0.106638	0.585235	1.98912	0.041948	0.472124
IL1B	ENSBTAG00000001321	cription: interleukin 1 beta	1139.46	0.54576	0.437657	0.836963	6.46029	0.016688	0.322146	0.465427	0.327081	0.909818
ARPC1B	ENSBTAG00000046248	cription: actin related protein 2/3 complex subunit 1B	1139.04	0.828199	0.441624	0.836963	1.80649	0.015476	0.31821	1.18952	0.478224	0.959626
P4HA1	ENSBTAG00000032996	cription: prolyl 4-hydroxylase subunit alpha 1	1129.87	0.866842	0.581414	0.891694	0.818161	0.438273	0.855516	0.701481	0.171616	0.783837
NFE2L1	ENSBTAG00000013653	cription: nuclear factor, erythroid 2 like 1	1129.09	0.926307	0.724352	0.937605	1.31533	0.205541	0.715842	1.21474	0.369767	0.923646
CLIP1	ENSBTAG00000016779	ription: CAP-Gly domain containing linker protein 1	1128.46	0.595832	0.032654	0.363289	0.73782	0.208536	0.71925	1.47884	0.105599	0.669577
CCNI	ENSBTAG00000000599	ription: cyclin I	1126.96	1.0478	0.833035	0.962559	1.09209	0.690334	0.941806	1.28809	0.252799	0.86922
MPHOSPH8	ENSBTAG00000003922	cription: M-phase phosphoprotein 8	1126.49	0.906302	0.591439	0.895987	0.797309	0.215665	0.724537	0.871831	0.454459	0.955863
MKNK2	ENSBTAG00000018049	iption: MAPK interacting serine/threonine kinase 2	1125.93	1.27891	0.341804	0.796574	0.625533	0.069884	0.516207	1.13899	0.615168	0.982296
VMP1	ENSBTAG00000011623	ription: vacuole membrane protein 1	1123.4	1.43439	0.255606	0.734575	1.44498	0.245722	0.747292	1.27489	0.444187	0.952648
HYPK	ENSBTAG00000017212	ription: huntingtin interacting protein K	1121.96	1.20788	0.428514	0.833671	1.33516	0.224953	0.732974	1.17778	0.492826	0.963931
BCL6	ENSBTAG00000001511	iption: BCL6 transcription repressor	1112.39	1.00834	0.97535	0.994675	0.817315	0.452672	0.861115	0.970606	0.911647	0.9966
EIF4B	ENSBTAG00000006883	ription: eukaryotic translation initiation factor 4B	1108.22	1.17814	0.376274	0.814738	0.944044	0.755597	0.956697	1.44149	0.048283	0.501628
DNAJC3	ENSBTAG00000012065	ription: DnaJ heat shock protein family (Hsp40) member C3	1107.89	1.56974	0.070721	0.485798	0.713442	0.17607	0.682486	1.1856	0.495311	0.963975
HYOU1	ENSBTAG00000010322	cription: hypoxia up-regulated 1	1105.19	3.17316	0.000474	0.064193	1.64056	0.134017	0.631578	2.0667	0.028077	0.398164
PTGES3	ENSBTAG00000017967	iption: prostaglandin E synthase 3	1104.52	1.37656	0.129726	0.598436	0.806513	0.307831	0.786954	0.830932	0.380826	0.926804
SWAP70	ENSBTAG00000001987	cription: switching B cell complex subunit SWAP70	1099.89	0.846424	0.408067	0.827647	0.541856	0.002348	0.148128	0.531685	0.001765	0.105067
DDX21	ENSBTAG00000014558	ription: DExD-box helicase 21	1095.51	0.899555	0.670051	0.921451	0.60526	0.043165	0.447963	0.831946	0.459097	0.956432
NKTR	ENSBTAG00000002795	ription: natural killer cell triggering receptor	1091.32	1.0382	0.898813	0.978809	0.747144	0.322496	0.79344	1.25045	0.448229	0.953393
EEA1	ENSBTAG00000000421	ription: early endosome antigen 1	1090.81	0.834827	0.331638	0.78689	0.503248	0.00022	0.050521	0.812598	0.264603	0.883538
LOC112443216	ENSBTAG00000040518	cription: ]	1090.81	1.42304	0.461539	0.84556	1.58436	0.336613	0.801001	2.87908	0.027246	0.393533
SSB	ENSBTAG00000008716	ription: small RNA binding exonuclease protection factor La	1089.66	0.906949	0.657203	0.917324	0.678841	0.078092	0.535387	0.972588	0.899495	0.9966
C1S	ENSBTAG00000004840	scription: complement C1s	1088.34	1.21038	0.648871	0.913793	1.99231	0.099971	0.575366	1.21113	0.647822	0.986223
AP3D1	ENSBTAG00000009034	iption: adaptor related protein complex 3 subunit delta 1	1087.89	0.96385	0.891555	0.977334	0.661426	0.125681	0.617214	1.02526	0.926402	0.9966
ONECUT2	ENSBTAG00000022819	ription: one cut homeobox 2	1087.74	0.67693	0.247251	0.728084	1.13077	0.715102	0.949298	1.49838	0.229903	0.85063
NSD3	ENSBTAG00000001529	cription: nuclear receptor binding SET domain protein 3	1084.13	1.16616	0.420744	0.830947	0.939248	0.742371	0.953739	0.878221	0.497066	0.964071
PPP1R12A	ENSBTAG00000014609	ption: protein phosphatase 1 regulatory subunit 12A	1080.68	0.908157	0.594878	0.896677	0.787919	0.187366	0.696743	0.990068	0.95605	0.997692
MRPS6	ENSBTAG00000012594	ption: mitochondrial ribosomal protein S6	1078.22	0.766349	0.484378	0.854637	0.551336	0.117579	0.603641	0.50912	0.076261	0.594933
CTSC	ENSBTAG00000011100	ption: cathepsin C	1074.3	0.614867	0.234156	0.71631	1.69387	0.196777	0.707991	0.43406	0.041343	0.468831
DDX3X	ENSBTAG00000035907	scription: DEAD-box helicase 3 X-linked	1073.44	0.985752	0.939449	0.988489	0.809399	0.262225	0.757863	1.02006	0.916253	0.9966
CTSV	ENSBTAG00000017077	ription: cathepsin V	1072.53	3.52893	0.008592	0.212077	8.74228	6.13e-06	0.008542	5.03287	0.000756	0.068047
ZRANB2	ENSBTAG00000002627	iption: zinc finger RANBP2-type containing 2	1069.17	0.967821	0.908117	0.980747	0.64621	0.123243	0.611731	0.816304	0.47407	0.959626
TMBIM4	ENSBTAG00000026993	iption: transmembrane BAX inhibitor motif containing 4	1069.01	1.61173	0.147103	0.619583	2.02529	0.031926	0.397406	1.06892	0.839698	0.994658
QKI	ENSBTAG00000011593	iption: QKI, KH domain containing RNA binding	1065.75	0.858227	0.508272	0.863637	0.883402	0.591059	0.915884	0.838244	0.445289	0.952648
PGK1	ENSBTAG00000000894	ription: phosphoglycerate kinase 1	1065.03	0.84627	0.448562	0.839023	1.33916	0.183631	0.693159	0.954034	0.83078	0.994658
FNBP4	ENSBTAG00000020911	cription: formin binding protein 4	1064.78	1.05675	0.801071	0.954235	0.537942	0.004656	0.202142	0.69796	0.101252	0.65714
CEBPD	ENSBTAG00000046307	ription: CCAAT enhancer binding protein delta	1064.54	1.61659	0.052903	0.436855	1.47821	0.114927	0.598382	0.721663	0.189852	0.805319
SUCLG2	ENSBTAG00000009541	ription: succinate-CoA ligase GDP-forming subunit beta	1064.14	0.907093	0.694937	0.9309	0.663579	0.098803	0.574198	1.15779	0.555508	0.974058
LAPTM4A	ENSBTAG00000020894	ription: lysosomal protein transmembrane 4 alpha	1058.01	0.909286	0.682317	0.92545	1.43189	0.121423	0.609509	0.768257	0.2569	0.874438
PYGL	ENSBTAG00000011494	cription: glycogen phosphorylase L	1054.77	1.29639	0.391347	0.822445	0.73014	0.298942	0.783172	1.69706	0.080621	0.605226
KEAP1	ENSBTAG00000003543	ription: kelch like ECH associated protein 1	1052.93	1.08479	0.686189	0.926434	1.17493	0.422455	0.84906	1.41014	0.087689	0.623989
RPS25	ENSBTAG00000027772	cription: ribosomal protein S25	1050.22	1.96987	0.072896	0.489728	2.75746	0.007253	0.24186	1.24685	0.559738	0.974262
STC1	ENSBTAG00000001687	ription: stanniocalcin 1	1049.11	0.516755	0.01858	0.297186	0.318796	4.55e-05	0.020497	0.352404	0.000204	0.033997
RPL7	ENSBTAG00000020139	cription: ribosomal protein L7	1048.96	1.28017	0.31901	0.780301	1.21019	0.441009	0.856988	0.869015	0.571594	0.975
JUND	ENSBTAG00000052791	tion: JunD proto-onco, AP-1 transcription factor subunit	1046.36	1.04078	0.875891	0.97344	0.494072	0.005881	0.219051	0.796542	0.374475	0.92665
LMAN2	ENSBTAG00000008034	ription: lectin, mannose binding 2	1041.38	1.01106	0.965835	0.993649	1.22816	0.42268	0.849163	1.38594	0.20336	0.823013
MAFG	ENSBTAG00000000040	ription: MAF bZIP transcription factor G	1039.18	1.0865	0.712179	0.9358	1.10398	0.659517	0.935011	0.947702	0.811326	0.993506
SDCBP	ENSBTAG00000019910	ription: syndecan binding protein	1036.76	0.906344	0.781223	0.948807	1.08682	0.813975	0.969566	0.612979	0.167211	0.777649
PGAM1	ENSBTAG00000012697	ription: phosphoglycerate mutase 1	1035.72	0.946176	0.831506	0.962474	1.45265	0.150208	0.650853	1.01747	0.946881	0.997263
LDHB	ENSBTAG00000019603	iption: lactate dehydrogenase B	1035.12	1.52911	0.220368	0.701571	1.33404	0.405346	0.840376	1.25249	0.516035	0.965434
TNPO1	ENSBTAG00000007979	iption: transportin 1	1033.86	1.27908	0.403764	0.825756	0.968967	0.9148	0.985067	1.06329	0.83517	0.994658
ACSL1	ENSBTAG00000004344	cription: acyl-CoA synthetase long chain family member 1	1033.14	2.37423	0.015262	0.277693	2.52823	0.009208	0.269176	3.52174	0.00041	0.051291
TTR	ENSBTAG00000010991	cription: transthyretin	1031.58	2.19278	0.090993	0.531701	3.18848	0.012514	0.299708	1.89107	0.170276	0.781312
ZC3H11A	ENSBTAG00000017352	ption: zinc finger CCCH-type containing 11A	1031.36	0.749262	0.188382	0.670084	0.621946	0.030229	0.391481	0.810046	0.337024	0.912755
ALDH9A1	ENSBTAG00000017852	tion: aldehyde dehydrogenase 9 family member A1	1031.18	1.47116	0.086771	0.525279	1.21471	0.387646	0.827974	1.65004	0.026268	0.390287
TINAGL1	ENSBTAG00000013235	scription: tubulointerstitial nephritis antigen like 1	1030.33	2.04484	0.098863	0.544212	1.30913	0.534217	0.89648	3.37615	0.004982	0.18751
CREBRF	ENSBTAG00000002020	ption: CREB3 regulatory factor	1030.13	0.842884	0.472641	0.850209	0.432468	0.000428	0.069165	0.601699	0.033015	0.420204
CCT2	ENSBTAG00000019156	ription: chaperonin containing TCP1 subunit 2	1029.76	1.37207	0.095378	0.538513	1.35604	0.107579	0.587333	1.37758	0.091312	0.633001
SCAF11	ENSBTAG00000001810	iption: SR-related CTD associated factor 11	1028.07	0.854082	0.48275	0.854209	0.783733	0.277431	0.769402	0.991852	0.970947	0.997692
IQGAP1	ENSBTAG00000013060	cription: IQ motif containing GTPase activating protein 1	1027.1	0.46438	0.005404	0.179602	0.685609	0.170077	0.676401	0.627041	0.09025	0.631881
ITM2B	ENSBTAG00000003109	ription: integral membrane protein 2B	1024.38	1.37965	0.250489	0.729196	1.61776	0.085513	0.547219	0.916093	0.754606	0.992607
HECTD1	ENSBTAG00000032477	cription: HECT domain E3 ubiquitin protein ligase 1	1023.2	0.755824	0.229686	0.713322	0.616465	0.037682	0.42376	0.948903	0.821843	0.994053
P4HB	ENSBTAG00000006045	ription: prolyl 4-hydroxylase subunit beta	1022.69	1.93542	0.016585	0.287094	2.05613	0.008851	0.264465	1.35317	0.272942	0.890427
H3F3B	-		1022.37	1.33048	0.398033	0.824006	1.35266	0.370995	0.819996	0.68558	0.264489	0.883538
RPL28	ENSBTAG00000023343	cription: ribosomal protein L28	1018.57	1.64048	0.097419	0.5417	1.60757	0.111644	0.591317	1.17181	0.595761	0.977974
SAO	ENSBTAG00000039321	ription: amine oxidase, copper containing 3	1015.82	1.83599	0.141273	0.61291	2.87014	0.01062	0.288352	3.38597	0.003131	0.145805
KMT2E	ENSBTAG00000009207	iption: lysine methyltransferase 2E (inactive)	1014.52	0.977057	0.936254	0.987483	0.871975	0.636625	0.927937	0.627371	0.108579	0.675003
RWDD1	ENSBTAG00000009689	ription: RWD domain containing 1	1012.76	1.03282	0.890978	0.977209	1.21015	0.417367	0.845993	1.00744	0.974896	0.997692
ITGB3	ENSBTAG00000009987	ription: integrin subunit beta 3	1012.16	0.99039	0.964521	0.993649	0.685515	0.081714	0.540696	1.03209	0.884322	0.9966
HNRNPH1	ENSBTAG00000009389	tion: heteroous nuclear ribonucleoprotein H1	1009.76	0.881162	0.569549	0.886955	0.960822	0.857146	0.976142	0.815272	0.358803	0.919435
IRF2BP2	ENSBTAG00000046841	iption: interferon regulatory factor 2 binding protein 2	1007.1	1.73575	0.008887	0.216886	1.15065	0.505278	0.887078	1.0718	0.742642	0.990914
CCT3	ENSBTAG00000006370	iption: chaperonin containing TCP1 subunit 3	1004.88	1.48972	0.053752	0.43972	1.4747	0.059681	0.4933	1.41681	0.091913	0.633418
TBCA	ENSBTAG00000003263	iption: tubulin folding cofactor A	1004.35	1.51068	0.089556	0.529568	1.08931	0.724626	0.950359	1.19575	0.462263	0.957842
TM9SF3	ENSBTAG00000016298	cription: transmembrane 9 superfamily member 3	1002.85	0.92057	0.631555	0.906741	1.01009	0.953466	0.993558	0.939346	0.716985	0.986223
TALDO1	ENSBTAG00000010336	cription: transaldolase 1	1001.91	0.572137	0.020254	0.307467	1.01642	0.945844	0.992199	0.489341	0.00299	0.145246
SNRPB2	ENSBTAG00000027506	ription: small nuclear ribonucleoprotein polypeptide B2	1001.85	1.21466	0.397886	0.824006	0.944694	0.804461	0.968995	1.13505	0.581985	0.976853
OPTN	ENSBTAG00000016401	ription: optineurin	1001.18	1.79216	0.041833	0.407683	0.956495	0.876689	0.978814	1.92797	0.022016	0.360425
LPGAT1	ENSBTAG00000005137	ription: lysophosphatidylglycerol acyltransferase 1	999.268	0.755893	0.143436	0.616231	1.03998	0.836997	0.972033	0.887597	0.532767	0.966842
SPEN	ENSBTAG00000018729	cription: spen family transcriptional repressor	997.299	0.850501	0.557403	0.884942	0.551926	0.031209	0.39283	0.944464	0.83597	0.994658
RABEP1	ENSBTAG00000011505	cription: rabaptin, RAB GTPase binding effector protein 1	996.179	1.36807	0.258912	0.736378	0.775479	0.359605	0.813539	1.61733	0.083221	0.611192
MIA3	ENSBTAG00000018824	ription: MIA SH3 domain ER export factor 3	994.773	0.815484	0.244393	0.725426	0.720518	0.060736	0.496176	0.928092	0.670041	0.986223
NPM1	ENSBTAG00000015316	ption: nucleophosmin 1	994.752	0.677894	0.294891	0.759093	0.428858	0.02251	0.359907	0.806328	0.561855	0.974262
DESI1	ENSBTAG00000047942	scription: desumoylating isopeptidase 1	994.219	1.44594	0.198527	0.682772	1.31875	0.334273	0.799889	1.55152	0.125632	0.713238
IER2	ENSBTAG00000016354	ription: immediate early response 2	993.409	1.58505	0.122685	0.588416	0.910642	0.753726	0.956024	1.14336	0.653676	0.986223
ARID4B	ENSBTAG00000000222	iption: AT-rich interaction domain 4B	993.381	0.803141	0.357566	0.805909	0.764637	0.259386	0.757826	0.706082	0.144386	0.741477
PDIA6	ENSBTAG00000001928	ription: protein disulfide isomerase family A member 6	991.783	1.51456	0.193935	0.676165	2.03733	0.025802	0.371827	1.22318	0.528641	0.966779
LCP1	ENSBTAG00000007079	cription: lymphocyte cytosolic protein 1	991.248	0.508473	0.063437	0.469209	0.850373	0.656073	0.933711	0.271016	0.000348	0.047017
NRIP1	ENSBTAG00000047293	iption: nuclear receptor interacting protein 1	989.676	0.962274	0.889712	0.977096	0.71027	0.217055	0.724592	0.969805	0.911977	0.9966
ECE1	ENSBTAG00000002977	cription: endothelin converting enzyme 1	988.165	0.715113	0.274157	0.745129	1.08863	0.78148	0.963509	0.935016	0.826464	0.994236
AHSA1	ENSBTAG00000020477	ription: activator of HSP90 ATPase activity 1	987.274	1.19529	0.356738	0.805543	0.932471	0.717551	0.949377	1.23557	0.27449	0.892313
SEC61G	ENSBTAG00000014971	ption: SEC61 translocon subunit gamma	986.863	2.8374	0.039393	0.399686	3.15168	0.023317	0.361672	1.37406	0.53044	0.966842
DDIT3	ENSBTAG00000031544	iption: DNA damage inducible transcript 3	985.588	2.66043	0.00076	0.076723	0.873215	0.641109	0.928615	2.10693	0.010369	0.259315
SARAF	ENSBTAG00000013579	cription: store-operated calcium entry associated regulatory factor	985.478	1.5588	0.254962	0.734303	1.97454	0.080842	0.538537	1.33347	0.46062	0.957292
LAP3	ENSBTAG00000005989	iption: leucine aminopeptidase 3	985.347	0.577932	0.024104	0.330065	0.495489	0.003822	0.180497	0.507699	0.005326	0.194407
TBC1D9	ENSBTAG00000018951	ription: TBC1 domain family member 9	981.964	0.799921	0.443041	0.837473	0.802364	0.448837	0.86003	0.529849	0.029273	0.40005
HIST2H2BE	-		981.45	1.38561	0.247575	0.728084	0.674468	0.162689	0.667536	0.751493	0.311832	0.904602
SREK1	ENSBTAG00000007321	cription: splicing regulatory glutamic acid and lysine rich protein 1	981.095	0.720183	0.128622	0.596892	0.756275	0.194997	0.705169	0.63586	0.036224	0.437902
PTMS	ENSBTAG00000018451	scription: parathymosin	978.18	0.568165	0.049116	0.427967	0.325676	9.41e-05	0.034357	0.598499	0.074003	0.589616
U2AF1	ENSBTAG00000011645	scription: U2 small nuclear RNA auxiliary factor 1	976.436	0.939944	0.824352	0.960667	1.10039	0.731338	0.951973	1.15658	0.602006	0.979657
PSMD11	ENSBTAG00000018897	cription: proteasome 26S subunit, non-ATPase 11	972.658	0.888737	0.687115	0.926898	1.19863	0.535504	0.896635	1.03228	0.913603	0.9966
TES	ENSBTAG00000021204	ription: testin LIM domain protein	972.425	4.52021	3.25e-06	0.003305	1.33124	0.377733	0.822849	3.47071	0.000124	0.024927
HNRNPD	ENSBTAG00000013952	ription: heteroous nuclear ribonucleoprotein D	972.305	0.833627	0.39244	0.82316	0.732955	0.143635	0.644292	0.64665	0.040752	0.464078
LOC100336368	-		971.641	1.79861	0.104005	0.557546	1.02314	0.949483	0.992737	1.45135	0.302386	0.900378
RPS4X	ENSBTAG00000018800	iption: ribosomal protein S4 X-linked	967.459	1.08263	0.709757	0.934288	1.06145	0.779463	0.962931	0.838797	0.410531	0.938833
EEF1G	ENSBTAG00000011843	cription: eukaryotic translation elongation factor 1 gamma	964.572	1.14212	0.539307	0.878559	0.998849	0.995751	0.998848	0.944439	0.791918	0.993506
DEGS1	ENSBTAG00000012705	ription: delta 4-desaturase, sphingolipid 1	963.457	1.87845	0.135464	0.60602	1.89957	0.128508	0.621476	1.45245	0.376911	0.926804
PAK2	ENSBTAG00000047856	iption: p21 (RAC1) activated kinase 2	961.508	0.70918	0.234065	0.71631	0.89836	0.71007	0.946934	0.959687	0.886626	0.9966
DNAJC21	ENSBTAG00000015648	cription: DnaJ heat shock protein family (Hsp40) member C21	958.221	1.10421	0.636675	0.908809	0.707328	0.098739	0.574198	1.05794	0.788479	0.993506
SERPINA3	-		956.713	1.056	0.875934	0.97344	1.22198	0.565357	0.906946	1.05655	0.874768	0.9966
CD14	ENSBTAG00000015032	ription: CD14 molecule	951.701	0.295674	0.108032	0.564785	2.39141	0.249665	0.75039	0.395507	0.221059	0.842682
BCLAF1	ENSBTAG00000007802	ription: BCL2 associated transcription factor 1	949.297	0.823306	0.490799	0.858769	0.551523	0.034865	0.412	0.714471	0.233664	0.85165
ATP5F1B	ENSBTAG00000013315	iption: ATP synthase F1 subunit beta	947.002	1.186	0.509497	0.864388	1.65974	0.049685	0.465238	0.980844	0.940427	0.99718
TCERG1	ENSBTAG00000003259	iption: transcription elongation regulator 1	943.473	0.838233	0.478022	0.852158	0.67889	0.119013	0.605868	0.909313	0.702259	0.986223
YTHDC1	ENSBTAG00000015572	iption: YTH domain containing 1	942.835	0.773704	0.281261	0.751045	0.595716	0.029415	0.391426	0.925254	0.74412	0.991099
H2AFZ	-		942.135	1.24011	0.428512	0.833671	1.00656	0.98081	0.995942	0.551186	0.028832	0.398164
CXCL16	ENSBTAG00000031998	ription: C-X-C motif chemokine ligand 16	939.011	1.15574	0.594424	0.896677	1.14777	0.611828	0.920332	0.470579	0.005715	0.200707
BOLA-DRB3	ENSBTAG00000013919	ription: ]	937.428	0.596203	0.25804	0.736063	0.623355	0.301082	0.78432	0.166996	9.44e-05	0.0221
ATF5	ENSBTAG00000003457	ription: activating transcription factor 5	936.068	1.93186	0.059772	0.460016	1.16773	0.657502	0.934071	2.24005	0.021116	0.354714
THOC2	ENSBTAG00000008388	ption: THO complex 2	936.061	0.808389	0.284279	0.751973	0.836867	0.368744	0.818073	0.882403	0.528758	0.966779
PLG	ENSBTAG00000001271	ription: plasminogen	933.757	1.38516	0.446608	0.838095	2.64772	0.022804	0.361398	1.92183	0.126878	0.714681
RNF10	ENSBTAG00000015767	ription: ring finger protein 10	931.832	1.02215	0.907854	0.980747	1.11718	0.55697	0.904398	1.20076	0.33329	0.909987
HDLBP	ENSBTAG00000004315	scription: high density lipoprotein binding protein	931.125	1.34255	0.377072	0.815284	0.531914	0.058463	0.488009	0.776693	0.44902	0.953393
CEBPZ	ENSBTAG00000039770	cription: CCAAT enhancer binding protein zeta	929.329	0.718926	0.217568	0.699075	0.510431	0.011913	0.296655	0.864353	0.585831	0.976853
PURA	ENSBTAG00000008881	iption: purine rich element binding protein A	929.301	0.624566	0.179634	0.65905	0.921964	0.816558	0.969566	1.14702	0.695485	0.986223
MAN1A1	ENSBTAG00000024381	iption: mannosidase alpha class 1A member 1	927.01	0.922092	0.76105	0.945799	0.525568	0.015854	0.318279	0.591549	0.049341	0.507872
LOC781022	-		926.3	0.468856	0.052419	0.435822	1.10724	0.793872	0.966139	0.407713	0.021643	0.359119
ACBD3	ENSBTAG00000013128	cription: acyl-CoA binding domain containing 3	926.201	1.19007	0.342992	0.79766	0.879766	0.484491	0.874337	1.07521	0.692927	0.986223
GPBP1	ENSBTAG00000012124	cription: GC-rich promoter binding protein 1	925.045	1.4471	0.14158	0.613637	0.813743	0.412246	0.844746	0.947926	0.831767	0.994658
G0S2	-		924.339	0.91761	0.809333	0.956983	1.94319	0.061874	0.497893	1.18106	0.640379	0.986223
HSPA9	ENSBTAG00000011419	ription: heat shock protein family A (Hsp70) member 9	922.97	1.34075	0.16046	0.638654	0.969114	0.880503	0.979497	1.47761	0.061601	0.551582
ADI1	ENSBTAG00000005403	cription: acireductone dioxygenase 1	922.917	0.633618	0.067538	0.479498	0.350727	2.69e-05	0.016868	0.956217	0.857498	0.996515
PKM	ENSBTAG00000001601	cription: pyruvate kinase M1/2	922.709	0.397298	0.031628	0.360676	0.642161	0.301936	0.784912	0.329714	0.009819	0.254047
PEBP1	ENSBTAG00000018115	cription: phosphatidylethanolamine binding protein 1	922.126	0.68813	0.226313	0.709877	1.07764	0.808393	0.969296	0.982728	0.954992	0.997692
BIRC3	ENSBTAG00000024918	iption: baculoviral IAP repeat containing 3	921.276	1.5968	0.178999	0.658525	0.774044	0.462096	0.865191	0.773428	0.46121	0.957842
HNRNPU	ENSBTAG00000007606	ription: heteroous nuclear ribonucleoprotein U	921.008	1.07705	0.681078	0.924657	0.841138	0.337227	0.801001	0.927402	0.676776	0.986223
GABARAP	ENSBTAG00000014883	cription: GABA type A receptor-associated protein	920.831	1.18138	0.575686	0.889728	1.71417	0.069942	0.516207	0.929044	0.804939	0.993506
BANF1	ENSBTAG00000031875	ription: BAF nuclear assembly factor 1	920.45	1.28728	0.494283	0.859973	1.18571	0.644577	0.929673	1.32203	0.449901	0.953616
CD46	ENSBTAG00000005397	cription: CD46 molecule	917.915	1.05138	0.854533	0.967897	0.821757	0.472277	0.870683	0.662459	0.132455	0.724166
TPR	-		916.938	0.740201	0.256586	0.735218	0.553999	0.025801	0.371827	0.808842	0.423615	0.942562
CLK1	ENSBTAG00000005408	ription: CDC like kinase 1	916.875	0.876892	0.724477	0.937605	0.490858	0.056203	0.481455	0.790605	0.528508	0.966779
HSPA4	ENSBTAG00000015683	iption: heat shock protein family A (Hsp70) member 4	915.616	1.25115	0.373863	0.814515	0.843533	0.49922	0.882637	1.06751	0.795536	0.993506
RPL36A	ENSBTAG00000019253	ription: ribosomal protein L36a-like	911.303	0.854656	0.514529	0.867361	1.32259	0.244569	0.746031	1.15011	0.561259	0.974262
APLP2	ENSBTAG00000016168	ription: amyloid beta like protein 2	911.21	0.955678	0.804625	0.955494	1.22234	0.271588	0.765708	0.78584	0.18923	0.804705
SLTM	ENSBTAG00000011319	ription: SAFB like transcription modulator	910.915	0.740821	0.235919	0.717814	0.542306	0.015531	0.31821	0.676373	0.122554	0.707356
UPF2	ENSBTAG00000000288	ription: UPF2 regulator of nonsense mediated mRNA decay	910.085	1.14531	0.462485	0.845628	0.959217	0.821261	0.969982	0.980482	0.915087	0.9966
FAM120A	ENSBTAG00000008696	iption: family with sequence similarity 120A	909.812	0.659015	0.137987	0.609881	0.90026	0.708022	0.946763	0.950284	0.855932	0.996261
TEAD1	ENSBTAG00000032657	cription: TEA domain transcription factor 1	907.334	1.01093	0.96156	0.99312	0.784678	0.281731	0.770833	1.31473	0.224714	0.845182
PPIG	ENSBTAG00000027789	ription: peptidylprolyl isomerase G	899.977	0.754596	0.215173	0.699065	0.750194	0.204864	0.715313	0.876453	0.561416	0.974262
SLC20A1	ENSBTAG00000007895	ription: solute carrier family 20 member 1	899.826	1.65892	0.10078	0.550118	2.26674	0.007878	0.248005	2.87541	0.000609	0.061342
MAFF	ENSBTAG00000021435	cription: MAF bZIP transcription factor F	899.319	1.80059	0.043454	0.414301	0.756619	0.338438	0.801765	0.984785	0.958071	0.997692
PLEKHO1	ENSBTAG00000004852	ription: pleckstrin homology domain containing O1	897.325	0.903585	0.769127	0.945904	0.638462	0.193784	0.70507	0.391807	0.00678	0.220633
SELENOK	ENSBTAG00000032374	ription: selenoprotein K	894.255	1.3959	0.2248	0.708313	0.987096	0.962279	0.994315	1.22111	0.467438	0.95931
DDT	ENSBTAG00000022027	ription: D-dopachrome tautomerase	893.604	1.62423	0.147052	0.619583	1.48646	0.235669	0.739599	1.85573	0.064513	0.560828
C23H6orf106	-		891.833	0.837156	0.34476	0.798862	0.779896	0.185205	0.693889	0.934092	0.716944	0.986223
EIF4G3	ENSBTAG00000040215	cription: eukaryotic translation initiation factor 4 gamma 3	891.049	0.722104	0.215448	0.699075	0.796625	0.386143	0.826335	0.9207	0.753115	0.992607
RETREG2	ENSBTAG00000012620	cription: reticulophagy regulator family member 2	889.988	1.14199	0.516069	0.867825	1.01068	0.958497	0.993999	1.04263	0.838287	0.994658
POLR1D	ENSBTAG00000008642	cription: RNA polymerase I and III subunit D	889.152	0.901937	0.598865	0.898278	0.987085	0.94702	0.99257	1.00955	0.961355	0.997692
SERPINC1	ENSBTAG00000004362	cription: serpin family C member 1	888.747	2.20396	0.072501	0.488941	3.8824	0.002035	0.1384	2.21831	0.0702	0.582029
CEP350	ENSBTAG00000008082	ription: centrosomal protein 350	888.546	0.91579	0.769129	0.945904	0.64392	0.141709	0.640608	0.643082	0.141115	0.735182
PPP3CA	ENSBTAG00000016005	iption: protein phosphatase 3 catalytic subunit alpha	887.779	0.803759	0.2307	0.713637	0.837921	0.330328	0.797015	0.936688	0.719532	0.986223
RPL4	ENSBTAG00000005211	cription: ribosomal protein L4	887.115	1.18661	0.445548	0.837639	1.35679	0.172801	0.679436	1.00696	0.97537	0.997692
ARID4A	ENSBTAG00000018898	ription: AT-rich interaction domain 4A	886.032	0.866003	0.537481	0.876995	0.798727	0.334656	0.800119	0.777126	0.280101	0.893373
SAFB2	ENSBTAG00000001790	iption: scaffold attachment factor B2	885.864	1.31634	0.260501	0.737652	0.691074	0.13035	0.626155	0.939951	0.800097	0.993506
PRKAR2A	ENSBTAG00000014205	ription: protein kinase cAMP-dependent type II regulatory subunit alpha	884.644	0.899257	0.702451	0.933099	0.730785	0.258754	0.757533	0.811473	0.452503	0.954178
CD9	ENSBTAG00000014764	scription: CD9 molecule	883.155	1.75448	0.215119	0.699065	2.66444	0.030607	0.39156	0.576244	0.225031	0.845182
EIF3CL	ENSBTAG00000006543	cription: eukaryotic translation initiation factor 3, subunit C-like	883.063	1.06447	0.727116	0.937626	0.905005	0.576325	0.910774	1.09538	0.610948	0.980571
XBP1	ENSBTAG00000005970	cription: X-box binding protein 1	880.501	1.73213	0.114018	0.573032	1.51483	0.231931	0.738265	1.18064	0.633089	0.986223
THRAP3	ENSBTAG00000024095	scription: thyroid hormone receptor associated protein 3	879.808	0.801595	0.360419	0.807412	0.694735	0.131447	0.627421	0.855138	0.517492	0.96578
SERPIND1	ENSBTAG00000013973	ription: serpin family D member 1	876.71	2.61378	0.014301	0.270348	1.27458	0.536234	0.897159	1.75247	0.152806	0.755132
SCARB2	ENSBTAG00000010956	ription: scavenger receptor class B member 2	875.178	0.724634	0.230996	0.71393	1.14491	0.613977	0.920567	0.662505	0.12592	0.714046
SRP14	ENSBTAG00000014353	cription: signal recognition particle 14	873.983	1.3794	0.137621	0.609456	1.30669	0.21612	0.724537	1.21879	0.361417	0.921167
JUNB	ENSBTAG00000012046	ription: JunB proto-onco, AP-1 transcription factor subunit	872.654	1.73036	0.037135	0.387404	1.17439	0.540991	0.898279	1.02166	0.935193	0.9966
EFHD2	ENSBTAG00000009048	cription: EF-hand domain family member D2	872.393	0.970421	0.915387	0.98209	1.98033	0.015356	0.317728	1.20934	0.500985	0.965154
PTPN11	ENSBTAG00000002048	cription: protein tyrosine phosphatase non-receptor type 11	869.947	0.704043	0.130536	0.600183	0.6921	0.112082	0.592245	0.76968	0.25926	0.878465
LARP7	ENSBTAG00000009632	ription: La ribonucleoprotein 7, transcriptional regulator	866.592	1.01857	0.935889	0.987483	0.837811	0.438379	0.855543	0.937561	0.778083	0.993506
SYS1	ENSBTAG00000005181	ription: SYS1 golgi trafficking protein	865.842	1.42958	0.211932	0.696027	0.872759	0.634435	0.927045	1.10931	0.717281	0.986223
RTN3	ENSBTAG00000019204	ription: reticulon 3	864.208	1.14779	0.504167	0.862313	0.963472	0.856664	0.975919	1.10601	0.625486	0.984524
MAPK6	ENSBTAG00000005865	cription: mitogen-activated protein kinase 6	863.456	0.782489	0.200185	0.682963	0.669374	0.035579	0.414778	1.08139	0.68232	0.986223
ZBTB7A	ENSBTAG00000020117	iption: zinc finger and BTB domain containing 7A	863.14	0.716501	0.179975	0.65905	0.886208	0.626245	0.924581	0.891477	0.643845	0.986223
RAC1	ENSBTAG00000053390	ription: Rac family small GTPase 1	861.395	1.26491	0.314743	0.775372	1.65698	0.030376	0.39156	1.0067	0.977211	0.998007
MMP12	ENSBTAG00000053542	ption: matrix metallopeptidase 12	861.374	2.69473	0.322242	0.781193	5.56777	0.086391	0.549856	0.520961	0.515306	0.965434
YBX3	ENSBTAG00000009663	iption: Y-box binding protein 3	860.347	1.06442	0.794025	0.952215	0.591293	0.027963	0.384203	0.752309	0.234605	0.852436
PIM3	ENSBTAG00000045904	cription: Pim-3 proto-onco, serine/threonine kinase	859.202	0.690372	0.428399	0.833671	0.814923	0.661606	0.935376	0.655103	0.366042	0.922342
PNP	ENSBTAG00000012317	cription: purine nucleoside phosphorylase	858.638	0.939825	0.832741	0.962479	1.7814	0.048915	0.465238	1.21692	0.503821	0.965174
PSMD3	ENSBTAG00000021461	ription: proteasome 26S subunit, non-ATPase 3	858.398	0.867076	0.518816	0.868021	0.962144	0.861067	0.976206	1.15707	0.508864	0.965174
LRRFIP2	ENSBTAG00000016760	ription: LRR binding FLII interacting protein 2	857.26	1.52326	0.107568	0.564198	1.12635	0.648893	0.931307	1.86739	0.016893	0.320004
ARGLU1	ENSBTAG00000015124	cription: arginine and glutamate rich 1	855.587	0.855251	0.632608	0.907031	0.430062	0.009887	0.279255	0.770049	0.424475	0.943756
CTR9	ENSBTAG00000015566	cription: CTR9 homolog, Paf1/RNA polymerase II complex component	855.577	0.833191	0.501216	0.861918	0.549279	0.027141	0.380251	0.972878	0.919258	0.9966
RSF1	ENSBTAG00000020268	ription: remodeling and spacing factor 1	855.32	0.792636	0.315404	0.776072	0.651336	0.063615	0.501857	0.833577	0.431635	0.945984
MRFAP1L1	ENSBTAG00000046936	cription: Morf4 family associated protein 1-like 1	855.28	1.48483	0.076007	0.498474	2.22748	0.000313	0.059549	1.01392	0.950608	0.997263
CDK6	ENSBTAG00000044023	iption: cyclin dependent kinase 6	855.109	0.849938	0.60312	0.899118	0.972503	0.928866	0.989218	0.830844	0.553529	0.973745
NES	ENSBTAG00000015794	iption: nestin	854.659	0.597648	0.172736	0.652999	0.251324	0.000255	0.052005	0.382653	0.011013	0.265142
SNHG12	ENSBTAG00000048228	cription: ]	850.202	2.31057	0.00046	0.06336	0.957975	0.857566	0.976172	1.70909	0.025113	0.383775
TRA2B	ENSBTAG00000001697	iption: transformer 2 beta homolog	849.422	1.18753	0.37983	0.816575	0.794156	0.238485	0.741394	0.780242	0.205971	0.826565
SERTAD1	ENSBTAG00000010493	cription: SERTA domain containing 1	847.527	1.86013	0.027241	0.339952	0.897837	0.701462	0.945456	0.793155	0.410793	0.938833
HSPB8	ENSBTAG00000001303	cription: heat shock protein family B (small) member 8	845.318	2.66379	0.018046	0.292897	3.67639	0.001658	0.124428	6.61866	4.98e-06	0.002907
PECAM1	ENSBTAG00000012066	cription: platelet and endothelial cell adhesion molecule 1	844.587	0.455319	0.053556	0.439248	0.444253	0.046346	0.459055	0.328294	0.006313	0.21317
MESD	ENSBTAG00000001565	cription: mesoderm development LRP chaperone	841.873	1.13497	0.507874	0.863627	1.12518	0.53636	0.897159	0.889602	0.541401	0.96953
ITIH1	ENSBTAG00000007843	cription: inter-alpha-trypsin inhibitor heavy chain 1	838.066	1.69279	0.241974	0.723108	1.91464	0.148575	0.650017	1.72563	0.225228	0.845308
SMARCA5	ENSBTAG00000003399	cription: SWI/SNF related, matrix associated, actin dependent regulator of chromatin, subfamily a, member 5	837.202	0.856853	0.597911	0.897647	0.612178	0.093658	0.563994	0.89102	0.693642	0.986223
RAB2A	ENSBTAG00000000948	ription: RAB2A, member RAS onco family	835.068	1.16729	0.35965	0.806796	1.02266	0.894151	0.981409	1.1279	0.476253	0.959626
ZNF106	ENSBTAG00000004079	cription: zinc finger protein 106	832.712	1.29849	0.314702	0.775372	0.826435	0.462878	0.865191	1.11437	0.676977	0.986223
PDAP1	ENSBTAG00000044040	ription: PDGFA associated protein 1	832.15	0.753914	0.430383	0.834965	0.52615	0.072908	0.523414	0.853072	0.657288	0.986223
ATP2A2	ENSBTAG00000001398	ription: ATPase sarcoplasmic/endoplasmic reticulum Ca2+ transporting 2	831.821	1.35202	0.217681	0.699075	1.33708	0.234328	0.738797	1.63975	0.043145	0.47803
COX5B	ENSBTAG00000053107	iption: cytochrome c oxidase subunit Vb	831.321	1.24174	0.547732	0.883047	2.04825	0.046222	0.458826	1.32858	0.430169	0.944846
QSOX1	ENSBTAG00000014191	ription: quiescin sulfhydryl oxidase 1	829.703	1.46133	0.323758	0.781916	2.58562	0.013355	0.304191	2.06335	0.059428	0.54305
GCLC	ENSBTAG00000015571	ption: glutamate-cysteine ligase catalytic subunit	829.552	0.721247	0.14654	0.619583	1.27395	0.279594	0.77081	1.88045	0.004834	0.184413
UTRN	ENSBTAG00000009665	iption: utrophin	828.496	0.663483	0.163243	0.64042	0.557916	0.047077	0.462284	1.18578	0.561994	0.974262
GNAI2	ENSBTAG00000020645	cription: G protein subunit alpha i2	827.519	0.614883	0.058207	0.454521	0.882323	0.624929	0.924063	0.540587	0.016672	0.318758
HERPUD1	ENSBTAG00000016896	ription: homocysteine inducible ER protein with ubiquitin like domain 1	826.262	3.10439	0.006782	0.192762	2.09872	0.076387	0.532067	1.83285	0.147869	0.746027
BDP1	ENSBTAG00000000363	cription: B double prime 1, subunit of RNA polymerase III transcription initiation factor IIIB	825.065	0.750969	0.353496	0.804324	0.499323	0.024378	0.363929	0.789752	0.444447	0.952648
RASSF8	ENSBTAG00000021980	ription: Ras association domain family member 8	824.434	1.98445	0.007723	0.202289	1.05704	0.82928	0.970237	2.82502	5.35e-05	0.014904
ACADVL	ENSBTAG00000003072	ription: acyl-CoA dehydrogenase very long chain	823.819	2.39542	0.006603	0.192417	1.86223	0.053064	0.475759	2.3766	0.007114	0.226065
RIPK1	ENSBTAG00000006378	cription: receptor interacting serine/threonine kinase 1	823.743	1.2249	0.455564	0.84293	0.722872	0.232465	0.738797	1.20435	0.494082	0.963931
UBN1	ENSBTAG00000001736	ption: ubinuclein 1	822.195	0.968746	0.887077	0.976472	0.7392	0.175995	0.682486	0.941186	0.786395	0.993506
ATP6V0B	ENSBTAG00000018889	scription: ATPase H+ transporting V0 subunit b	821.999	0.737442	0.242674	0.723807	1.00348	0.989341	0.997646	0.676658	0.134254	0.727802
RPL39	ENSBTAG00000049833	ption: ribosomal protein L39	820.653	0.966924	0.888057	0.976846	1.17077	0.508457	0.888223	0.768047	0.269998	0.888762
COTL1	ENSBTAG00000016315	cription: coactosin like F-actin binding protein 1	820.367	0.479521	0.019266	0.302339	1.07593	0.815243	0.969566	0.449552	0.010934	0.264459
PCBP2	ENSBTAG00000020757	ription: poly(rC) binding protein 2	818.001	1.19851	0.371267	0.812973	0.868598	0.486141	0.874826	0.881233	0.533191	0.966842
CDH2	ENSBTAG00000021190	ription: cadherin 2	817.713	1.19795	0.510636	0.865099	1.26028	0.398768	0.836561	1.28258	0.364648	0.922157
NBR1	ENSBTAG00000001632	ription: NBR1 autophagy cargo receptor	817.457	0.929631	0.719327	0.937605	1.16268	0.456269	0.862867	1.2646	0.246952	0.861954
ALDH2	ENSBTAG00000008743	cription: aldehyde dehydrogenase 2 family member	815.755	1.34124	0.345412	0.799413	1.24043	0.488285	0.876616	1.19325	0.570306	0.975
LOC104976281	-		813.721	0.531656	0.111039	0.567964	0.423783	0.030254	0.391481	0.466304	0.054381	0.525812
VAT1	ENSBTAG00000007390	cription: vesicle amine transport 1	813.397	0.673767	0.085084	0.520821	0.629577	0.043185	0.447963	0.724895	0.160575	0.765952
LOC104968478	ENSBTAG00000022395	cription: ]	813.109	1.97001	0.388952	0.821246	4.09144	0.073334	0.523973	2.60288	0.224139	0.845182
FN1	ENSBTAG00000008300	scription: fibronectin 1	811.274	1.02385	0.945101	0.989382	1.341	0.390619	0.830557	1.18357	0.622312	0.984524
NOP58	ENSBTAG00000005517	iption: NOP58 ribonucleoprotein	810.138	1.00422	0.982515	0.996467	0.993022	0.970849	0.995423	0.987314	0.947049	0.997263
RPL19	ENSBTAG00000002060	ription: ribosomal protein L19	809.748	1.41877	0.358842	0.806449	1.43391	0.344154	0.80362	0.89581	0.773053	0.993506
PABPN1	ENSBTAG00000006884	cription: poly(A) binding protein nuclear 1	808.167	1.08074	0.735721	0.9395	1.09993	0.678284	0.939556	0.755476	0.223749	0.84486
MTCH1	ENSBTAG00000033453	cription: mitochondrial carrier 1	804.622	1.0267	0.905817	0.980747	1.24894	0.316854	0.790835	0.821791	0.378697	0.926804
RARRES2	ENSBTAG00000004215	scription: retinoic acid receptor responder 2	803.893	1.53051	0.233174	0.716112	1.37273	0.374541	0.82124	1.27887	0.49095	0.963311
RBPJ	ENSBTAG00000003602	iption: recombination signal binding protein for immunoglobulin kappa J region	803.49	0.719049	0.344186	0.798862	0.868666	0.686013	0.941358	0.653283	0.222224	0.844012
NFE2L2	ENSBTAG00000019255	iption: nuclear factor, erythroid 2 like 2	802.824	0.694604	0.129054	0.597812	0.610881	0.03976	0.434457	0.635974	0.05956	0.543266
MACO1	ENSBTAG00000002988	scription: macoilin 1	802.784	1.19082	0.473545	0.850401	0.845998	0.492121	0.87941	1.11814	0.646881	0.986223
APP	ENSBTAG00000017753	iption: amyloid beta protein	802.078	0.927954	0.764503	0.945799	0.769246	0.292691	0.778342	0.437983	0.000982	0.078892
BASP1	ENSBTAG00000048565	cription: brain abundant membrane attached signal protein 1	801.838	0.463702	0.072953	0.489859	0.683347	0.373821	0.82124	0.371701	0.021001	0.353768
SF3B1	ENSBTAG00000008915	ription: splicing factor 3b subunit 1	800.264	0.834686	0.339201	0.793799	0.975235	0.894093	0.981409	0.790423	0.213852	0.836633
ACADS	ENSBTAG00000007484	ription: acyl-CoA dehydrogenase short chain	800.022	1.01794	0.942625	0.988979	0.572298	0.023847	0.362283	0.952528	0.843986	0.994916
DUSP5	ENSBTAG00000020283	ription: dual specificity phosphatase 5	799.92	1.70129	0.224346	0.707884	3.28791	0.006436	0.227161	3.07251	0.010219	0.258445
SERPINB6	ENSBTAG00000050155	ription: serpin peptidase inhibitor, clade B (ovalbumin), member 6	798.744	1.90382	0.062222	0.467866	1.79516	0.089952	0.558554	1.43544	0.295441	0.898601
MGA	ENSBTAG00000015138	ription: MAX dimerization protein MGA	796.05	1.0636	0.790801	0.951148	0.603495	0.029741	0.391481	0.762135	0.24323	0.858714
TRIO	ENSBTAG00000005514	cription: trio Rho guanine nucleotide exchange factor	795.335	1.03864	0.867307	0.970925	0.760958	0.228025	0.735013	0.971207	0.897584	0.9966
RBM5	ENSBTAG00000006330	cription: RNA binding motif protein 5	795.211	0.882645	0.559648	0.885352	0.767707	0.215825	0.724537	0.773659	0.230856	0.850712
AEN	ENSBTAG00000017632	ription: apoptosis enhancing nuclease	793.893	2.37336	0.003494	0.150546	1.25843	0.437309	0.854368	2.08524	0.013051	0.286362
PGRMC2	ENSBTAG00000010843	ription: progesterone receptor membrane component 2	792.808	0.960041	0.875074	0.973057	1.3898	0.20323	0.713496	1.43254	0.165278	0.774403
LAMP2	ENSBTAG00000007399	ption: lysosomal associated membrane protein 2	791.354	0.940491	0.744902	0.941505	1.15871	0.432965	0.853411	0.741696	0.1138	0.688697
ZFR	ENSBTAG00000008414	ription: zinc finger RNA binding protein	790.72	1.00706	0.980799	0.99584	0.517353	0.024211	0.362522	0.97279	0.924849	0.9966
PUM1	ENSBTAG00000018979	cription: pumilio RNA binding family member 1	790.447	0.821764	0.407466	0.827389	0.796203	0.335259	0.80062	0.816041	0.39108	0.930803
GSTA1	ENSBTAG00000021516	cription: glutathione S-transferase alpha 1	789.824	0.615771	0.104751	0.559841	0.626253	0.116809	0.602668	0.98919	0.97096	0.997692
ATP2B1	ENSBTAG00000009552	ription: ATPase plasma membrane Ca2+ transporting 1	789.25	0.66564	0.08325	0.514833	0.610982	0.03567	0.414778	0.516072	0.004939	0.187359
SBNO1	ENSBTAG00000020505	ription: strawberry notch homolog 1	788.512	0.853454	0.440411	0.836963	0.749865	0.160124	0.661557	0.929131	0.720385	0.986223
MAP4	ENSBTAG00000015839	ription: microtubule associated protein 4	787.301	1.32182	0.164477	0.641612	0.94313	0.770223	0.962143	0.98976	0.959172	0.997692
HMGB1	ENSBTAG00000018103	ription: high mobility group box 1	787.25	0.611442	0.029329	0.34857	0.740394	0.18169	0.689687	0.671091	0.077201	0.59761
PHF3	ENSBTAG00000019139	on: PHD finger protein 3	786.127	0.704353	0.122518	0.588416	0.711251	0.132293	0.627421	0.899181	0.639288	0.986223
NACA	ENSBTAG00000010701	iption: nascent polypeptide associated complex subunit alpha	785.514	1.19523	0.5773	0.889831	1.42281	0.269864	0.763465	1.12638	0.710006	0.986223
RPL18A	ENSBTAG00000015831	ption: ribosomal protein L18a	784.914	1.45326	0.252033	0.730476	1.3944	0.307932	0.786954	0.996321	0.990999	0.998038
TOMM22	ENSBTAG00000010157	cription: translocase of outer mitochondrial membrane 22	784.78	0.957903	0.815088	0.958679	1.05104	0.785809	0.965177	1.20745	0.304729	0.901037
NARS	ENSBTAG00000019271	cription: asparaginyl-tRNA synthetase 1	781.589	0.986148	0.95094	0.990787	0.715523	0.139341	0.63647	1.01545	0.946087	0.997263
ITGA6	ENSBTAG00000017266	ription: integrin subunit alpha 6	779.662	0.96129	0.851467	0.967182	0.652456	0.042626	0.446131	0.720062	0.119971	0.702002
COBLL1	ENSBTAG00000005501	iption: cordon-bleu WH2 repeat protein like 1	778.315	1.6956	0.126807	0.595443	2.07083	0.035063	0.412	3.35381	0.00046	0.05315
EPC1	ENSBTAG00000001552	ription: enhancer of polycomb homolog 1	778.211	1.1227	0.616427	0.901802	0.864137	0.526869	0.895164	0.937782	0.781187	0.993506
CWC15	ENSBTAG00000007913	ription: CWC15 spliceosome associated protein homolog	777.567	1.0559	0.827697	0.961548	0.909306	0.703261	0.945456	0.946758	0.826815	0.994236
CTDSP2	ENSBTAG00000016508	iption: CTD small phosphatase 2	776.787	0.852876	0.436371	0.836244	1.12622	0.559563	0.905066	0.755658	0.171076	0.783449
BLVRB	ENSBTAG00000010508	cription: biliverdin reductase B	776.361	0.67047	0.086157	0.524002	1.08712	0.718866	0.949377	0.916727	0.708614	0.986223
SFMBT1	ENSBTAG00000011345	ription: Scm like with four mbt domains 1	775.813	0.782025	0.340216	0.794978	0.540426	0.016884	0.323446	0.860415	0.559702	0.974262
CAST	ENSBTAG00000000874	iption: calpastatin	775.477	1.38803	0.252167	0.730705	1.30939	0.345918	0.804818	1.657	0.077687	0.598884
SUCO	ENSBTAG00000010169	ription: SUN domain containing ossification factor	775.081	1.43785	0.128155	0.596562	0.844186	0.477762	0.873566	1.62724	0.041314	0.468831
NMT1	ENSBTAG00000006051	ription: N-myristoyltransferase 1	773.915	1.01592	0.946678	0.989382	0.81294	0.379701	0.824359	0.90585	0.675514	0.986223
TKT	ENSBTAG00000003758	ription: transketolase	772.659	1.29609	0.444649	0.837473	2.18324	0.021161	0.349396	1.83347	0.073813	0.589616
CFDP2	ENSBTAG00000009805	iption: craniofacial development protein 2	772.108	0.813451	0.466786	0.847059	0.584212	0.057967	0.486505	0.905565	0.726574	0.986879
CAVIN1	ENSBTAG00000039684	cription: caveolae associated protein 1	770.386	1.24815	0.520882	0.869072	0.858392	0.658196	0.934369	0.836873	0.606322	0.979657
FNDC3B	ENSBTAG00000019376	ription: fibronectin type III domain containing 3B	769.953	1.37884	0.177626	0.657596	0.932882	0.770457	0.962143	1.14362	0.57364	0.975
GSPT1	ENSBTAG00000003577	cription: G1 to S phase transition 1	769.884	0.946005	0.80396	0.95542	0.601832	0.023058	0.361398	0.881862	0.574168	0.975022
ARIH1	ENSBTAG00000006708	ription: ariadne RBR E3 ubiquitin protein ligase 1	769.605	1.10017	0.713722	0.936651	0.701798	0.173348	0.6798	1.13201	0.633745	0.986223
TOP2B	ENSBTAG00000004593	ription: DNA topoisomerase II beta	769.358	0.875361	0.489629	0.857556	0.784405	0.206383	0.717297	0.817908	0.297203	0.898601
GPI	ENSBTAG00000006396	ription: glucose-6-phosphate isomerase	769.208	0.816579	0.298646	0.762791	1.18471	0.382201	0.82525	1.27063	0.218068	0.841013
TRIM25	ENSBTAG00000009948	iption: tripartite motif containing 25	768.368	1.5694	0.163751	0.640667	1.28701	0.435317	0.853744	1.05935	0.858747	0.996515
SYF2	ENSBTAG00000001651	cription: SYF2 pre-mRNA splicing factor	768.213	1.06485	0.753711	0.944891	0.756156	0.162248	0.666459	0.950637	0.800615	0.993506
TRIP12	ENSBTAG00000021653	scription: thyroid hormone receptor interactor 12	767.02	0.735998	0.261075	0.737738	0.700303	0.190814	0.701393	0.819182	0.464528	0.958284
PPM1K	ENSBTAG00000005754	iption: protein phosphatase, Mg2+/Mn2+ dependent 1K	764.661	3.56043	0.000874	0.083201	2.05935	0.058292	0.486886	4.11947	0.000207	0.034027
AKAP2	-		764.061	0.986302	0.940649	0.988662	0.742703	0.107717	0.587333	0.666019	0.028753	0.398164
MYO1B	ENSBTAG00000011256	iption: myosin IB	763.872	0.902085	0.665593	0.920307	0.962722	0.873052	0.978242	1.86414	0.008815	0.241978
SEL1L	ENSBTAG00000008083	cription: SEL1L adaptor subunit of ERAD E3 ubiquitin ligase	763.225	1.47796	0.11082	0.567964	0.761778	0.266765	0.760821	1.03279	0.895375	0.9966
IPMK	ENSBTAG00000011197	ion: inositol polyphosphate multikinase	763.003	1.5113	0.16618	0.64323	1.73339	0.064752	0.501944	1.91128	0.029794	0.402413
BRD7	ENSBTAG00000021575	cription: bromodomain containing 7	762.307	0.911182	0.695492	0.930961	0.668868	0.090197	0.558554	0.953507	0.841212	0.994683
U2SURP	-		762.09	0.98627	0.957311	0.992855	0.79035	0.361741	0.814752	0.970319	0.907147	0.9966
C9	ENSBTAG00000016149	ription: complement C9	761.647	1.36731	0.388609	0.821246	0.858253	0.673499	0.938907	1.29819	0.472097	0.959626
LBP	ENSBTAG00000016864	ription: lipopolysaccharide binding protein	761.486	3.80744	0.000115	0.033629	4.86305	4.92e-06	0.008413	5.95495	2.6e-07	0.000351
DAPK3	ENSBTAG00000020417	iption: death associated protein kinase 3	760.495	1.3009	0.474984	0.851482	1.35417	0.409893	0.842877	1.46123	0.30295	0.900378
PAFAH1B1	ENSBTAG00000016806	ription: platelet activating factor acetylhydrolase 1b regulatory subunit 1	754.845	0.596294	0.069207	0.482088	0.92991	0.797873	0.967244	0.883385	0.66261	0.986223
SF3B2	ENSBTAG00000002778	ription: splicing factor 3b subunit 2	754.113	0.901489	0.665963	0.920307	0.717958	0.167222	0.672602	0.942998	0.80699	0.993506
CXCL2	ENSBTAG00000027513	iption: chemokine (C-X-C motif) ligand 2	752.754	4.57925	0.005427	0.179602	8.82007	6.88e-05	0.027323	1.74619	0.308938	0.904162
HIF1A	ENSBTAG00000020935	ription: hypoxia inducible factor 1 subunit alpha	752.549	0.849769	0.67605	0.924037	1.05822	0.884403	0.980611	0.417702	0.025289	0.385065
ISG20	ENSBTAG00000014762	ription: interferon stimulated exonuclease 20	750.996	6.4852	3.31e-05	0.015103	4.55544	0.000759	0.087586	5.62358	0.000126	0.024927
ATXN7L3B	ENSBTAG00000035083	tion: ataxin 7 like 3B	749.949	1.2373	0.319059	0.780301	1.41658	0.102237	0.577153	1.15886	0.490496	0.963311
PSMB1	ENSBTAG00000007685	scription: proteasome 20S subunit beta 1	749.946	0.90851	0.757228	0.945743	1.88669	0.040302	0.43618	1.35643	0.325513	0.909714
BCAP31	ENSBTAG00000020547	ription: B cell receptor associated protein 31	748.978	0.873168	0.632697	0.907046	1.19733	0.524724	0.894022	1.23898	0.449742	0.953616
DERL2	ENSBTAG00000020431	ription: derlin 2	748.486	1.23219	0.404101	0.826014	1.28776	0.311312	0.788813	1.37646	0.2016	0.821982
ABCF1	ENSBTAG00000006927	cription: ATP binding cassette subfamily F member 1	747.208	1.11265	0.717078	0.937605	0.628872	0.11529	0.599325	0.807886	0.469359	0.959626
EIF3D	ENSBTAG00000001988	ription: eukaryotic translation initiation factor 3 subunit D	746.745	1.21013	0.326961	0.783635	0.9863	0.943361	0.991357	1.16628	0.429424	0.944681
NSRP1	ENSBTAG00000019341	ription: nuclear speckle splicing regulatory protein 1	746.514	0.852219	0.491621	0.859129	0.623535	0.041967	0.443741	0.707955	0.137872	0.732397
RHOC	ENSBTAG00000014299	iption: ras homolog family member C	746.483	1.62274	0.143769	0.616998	1.1135	0.745358	0.953739	1.29113	0.440607	0.952337
SMARCE1	ENSBTAG00000015308	cription: SWI/SNF related, matrix associated, actin dependent regulator of chromatin, subfamily e, member 1	745.229	0.818406	0.401358	0.825074	0.637833	0.059321	0.492608	0.920082	0.727157	0.9869
CALCOCO2	ENSBTAG00000007935	cription: calcium binding and coiled-coil domain 2	744.727	1.08897	0.704754	0.933219	0.831117	0.410263	0.84302	0.62513	0.037335	0.441828
HDGF	ENSBTAG00000039793	iption: heparin binding growth factor	743.578	0.545474	0.071723	0.487664	0.545665	0.0715	0.519522	0.840137	0.604433	0.979657
SACM1L	ENSBTAG00000003501	cription: SAC1 like phosphatidylinositide phosphatase	743.227	1.10756	0.600334	0.898382	0.824663	0.322001	0.793169	1.23539	0.278181	0.893373
ADGRE5	ENSBTAG00000021818	ription: adhesion G protein-coupled receptor E5	742.599	1.10436	0.698214	0.931703	1.82294	0.018648	0.334482	1.3363	0.257192	0.874438
AGFG1	ENSBTAG00000021323	cription: ArfGAP with FG repeats 1	740.672	1.37925	0.052117	0.43518	1.21465	0.23872	0.741525	1.1804	0.317258	0.908435
CD44	ENSBTAG00000011578	ription: CD44 molecule	740.562	0.538549	0.024891	0.33371	1.1708	0.566145	0.907135	0.73575	0.26548	0.88471
OSBPL1A	ENSBTAG00000023259	ription: oxysterol binding protein like 1A	740.46	0.680252	0.076202	0.498518	0.997157	0.989505	0.997646	0.679309	0.075241	0.592191
ARID5B	ENSBTAG00000051333	ription: AT-rich interaction domain 5B	737.973	1.26669	0.356874	0.805548	0.660746	0.106319	0.584597	0.519112	0.010918	0.264459
UBE2D2	ENSBTAG00000004161	iption: ubiquitin conjugating enzyme E2 D2	736.913	1.02683	0.892373	0.977703	1.11298	0.583232	0.913065	0.79071	0.231219	0.850712
UQCRH	ENSBTAG00000009603	ription: ubiquinol-cytochrome c reductase hinge protein	734.716	1.17354	0.553693	0.884649	1.71355	0.045734	0.458567	1.25327	0.403399	0.936334
ATP5MC2	ENSBTAG00000005735	iption: ATP synthase membrane subunit c locus 2	734.517	1.19031	0.581034	0.891586	1.55411	0.161831	0.665555	1.41468	0.271637	0.889796
PHLDB2	ENSBTAG00000001209	iption: pleckstrin homology like domain family B member 2	732.493	0.890885	0.715919	0.937363	0.509368	0.033578	0.407101	0.402104	0.004205	0.170539
MATR3	ENSBTAG00000006756	iption: matrin 3	731.508	1.08753	0.764273	0.945799	0.664872	0.144513	0.644326	1.00661	0.981225	0.998038
ERO1A	ENSBTAG00000015716	ription: endoplasmic reticulum oxidoreductase 1 alpha	730.597	2.67927	0.000243	0.045366	1.76487	0.034359	0.411392	1.57102	0.093193	0.635828
CLIC4	ENSBTAG00000009470	scription: chloride intracellular channel 4	730.495	0.984671	0.947357	0.989548	0.680845	0.100004	0.575366	1.04903	0.837882	0.994658
ATP5F1A	ENSBTAG00000002507	cription: ATP synthase F1 subunit alpha	730.399	0.952568	0.808482	0.95684	1.26364	0.241129	0.743536	1.18369	0.399748	0.935569
STK40	ENSBTAG00000015969	cription: serine/threonine kinase 40	728.992	1.23094	0.483184	0.854464	1.40798	0.247409	0.748771	1.91554	0.028104	0.398164
CCT8	ENSBTAG00000014233	tion: chaperonin containing TCP1 subunit 8	728.475	0.821261	0.412331	0.829044	1.1409	0.581942	0.913065	1.03057	0.90015	0.9966
CSDE1	ENSBTAG00000000678	iption: cold shock domain containing E1	727.857	1.08505	0.754434	0.945222	0.65002	0.098672	0.574177	0.867197	0.585389	0.976853
LARP1	ENSBTAG00000008443	iption: La ribonucleoprotein 1, translational regulator	724.614	0.77496	0.460026	0.845192	0.600185	0.138733	0.636221	1.01315	0.969779	0.997692
CCT4	ENSBTAG00000004531	cription: chaperonin containing TCP1 subunit 4	722.949	0.929193	0.736017	0.9395	1.0491	0.825313	0.970034	1.17918	0.448809	0.953393
USP3	ENSBTAG00000008805	cription: ubiquitin specific peptidase 3	722.091	0.895392	0.631154	0.906712	0.77274	0.261777	0.757863	0.756141	0.225024	0.845182
APOH	ENSBTAG00000001915	cription: apolipoprotein H	722.065	2.18136	0.063658	0.469209	2.38894	0.038263	0.42745	1.94679	0.113253	0.687456
TCN2	ENSBTAG00000002770	ription: transcobalamin 2	721.789	0.904283	0.66475	0.919907	1.00222	0.992357	0.998121	0.936959	0.779129	0.993506
KMT2A	ENSBTAG00000018093	ription: lysine methyltransferase 2A	721.725	0.954565	0.860285	0.968621	0.644375	0.095964	0.568879	0.962714	0.885646	0.9966
SELENOS	ENSBTAG00000000640	ption: selenoprotein S	719.118	1.54184	0.190913	0.672492	1.17718	0.622003	0.922811	1.25192	0.497558	0.964282
TTC3	ENSBTAG00000008167	cription: tetratricopeptide repeat domain 3	717.477	0.914771	0.773041	0.947199	0.690836	0.230786	0.737548	0.930553	0.815757	0.993506
TAOK3	ENSBTAG00000012550	ription: TAO kinase 3	713.848	0.802514	0.510601	0.865099	0.671744	0.233742	0.738797	0.618612	0.151257	0.751706
HNRNPA3	ENSBTAG00000021580	ription: heteroous nuclear ribonucleoprotein A3	712.311	1.23224	0.539841	0.878575	1.53497	0.207857	0.71925	0.970384	0.92972	0.9966
ABCB1	ENSBTAG00000005997	iption: ]	711.139	2.55801	0.001876	0.117085	0.687245	0.215152	0.724537	2.28514	0.00624	0.21317
TOMM70	ENSBTAG00000014302	ription: translocase of outer mitochondrial membrane 70	710.634	1.289	0.175882	0.655741	1.11586	0.557866	0.904398	1.43569	0.053734	0.522105
ANKRD17	ENSBTAG00000004912	ription: ankyrin repeat domain 17	708.551	0.76082	0.170041	0.648955	0.721402	0.10017	0.57563	0.724023	0.105275	0.669196
RALBP1	ENSBTAG00000021250	ription: ralA binding protein 1	707.716	0.698006	0.203746	0.686351	0.5204	0.020821	0.34675	0.656379	0.136809	0.73165
PPP2R5A	ENSBTAG00000000754	cription: protein phosphatase 2 regulatory subunit B'alpha	706.999	0.607165	0.101589	0.551651	0.890529	0.702909	0.945456	1.03052	0.921308	0.9966
DCTN2	ENSBTAG00000010624	iption: dynactin subunit 2	706.337	1.52033	0.077681	0.503462	1.10739	0.667166	0.9373	1.51877	0.078465	0.600752
KDM2A	ENSBTAG00000044032	ription: lysine demethylase 2A	705.69	0.868589	0.631978	0.906741	0.606566	0.088977	0.556609	0.95366	0.871838	0.9966
ATP5MC3	ENSBTAG00000002944	iption: ATP synthase membrane subunit c locus 3	705.398	1.0701	0.766836	0.945904	1.79311	0.010287	0.285143	1.38256	0.155833	0.760045
HNRNPAB	ENSBTAG00000013627	iption: heteroous nuclear ribonucleoprotein A/B	703.176	1.5674	0.13691	0.608107	1.12245	0.702086	0.945456	0.801214	0.46418	0.958284
GADD45G	ENSBTAG00000003033	ription: growth arrest and DNA damage inducible gamma	702.777	1.52623	0.283884	0.751973	0.532272	0.110154	0.589903	0.799027	0.569982	0.975
MAPKAPK2	ENSBTAG00000038107	ption: MAPK activated protein kinase 2	702.388	0.627038	0.06663	0.477197	0.685451	0.136773	0.636221	0.788282	0.349467	0.915418
SULT1A1	ENSBTAG00000008635	cription: sulfotransferase family, cytosolic, 1A, phenol-preferring, member 1	701.719	1.49912	0.134308	0.604008	1.26499	0.384166	0.82525	1.04992	0.857223	0.996515
TNFAIP3	ENSBTAG00000000436	iption: TNF alpha induced protein 3	701.675	0.849123	0.57172	0.888372	0.563124	0.046948	0.462155	0.607942	0.08567	0.617523
EIF1AX	ENSBTAG00000017633	cription: eukaryotic translation initiation factor 1A X-linked	701.116	0.703954	0.105415	0.560403	0.802438	0.308356	0.787568	0.772185	0.232952	0.85165
PSMA6	ENSBTAG00000009683	ription: proteasome 20S subunit alpha 6	700.416	1.24738	0.332884	0.788856	1.33631	0.203069	0.713302	0.914761	0.696871	0.986223
PRELID1	ENSBTAG00000005009	iption: PRELI domain containing 1	700.121	0.885804	0.563879	0.886171	1.51664	0.046315	0.459055	1.17969	0.430872	0.945469
ZDHHC18	ENSBTAG00000046672	scription: zinc finger DHHC-type palmitoyltransferase 18	699.8	0.369366	0.002459	0.128572	0.722531	0.321406	0.792136	0.82907	0.567737	0.975
ASH1L	ENSBTAG00000003954	iption: ASH1 like histone lysine methyltransferase	699.754	0.719398	0.273104	0.74442	0.584792	0.073906	0.526462	0.705473	0.245739	0.861415
ATF6	ENSBTAG00000005227	ption: activating transcription factor 6	699.593	1.10156	0.672777	0.922837	0.739671	0.187559	0.697074	0.882582	0.58598	0.976853
March7	-		699.297	1.04202	0.856452	0.968022	0.88787	0.600552	0.918114	1.01997	0.930791	0.9966
ATP5MPL	-		698.724	1.24581	0.408152	0.827691	1.56563	0.090911	0.5594	1.03532	0.89615	0.9966
SSRP1	ENSBTAG00000000375	cription: structure specific recognition protein 1	698.321	1.2062	0.599511	0.898369	0.764052	0.45084	0.860917	1.11758	0.755563	0.992607
ZNF638	ENSBTAG00000009242	cription: zinc finger protein 638	696.071	0.799812	0.435235	0.836244	0.798451	0.430975	0.851915	0.96039	0.887685	0.9966
ZMAT2	ENSBTAG00000005441	iption: zinc finger matrin-type 2	695.098	0.579624	0.124977	0.59207	0.462425	0.029894	0.391481	0.690195	0.296779	0.898601
ITSN2	ENSBTAG00000023172	ription: intersectin 2	695.043	0.853942	0.508135	0.863627	0.744906	0.216219	0.724537	1.02161	0.928542	0.9966
TIMP1	-		694.031	0.243642	0.001198	0.0972	1.56825	0.300095	0.78381	0.177505	7.53e-05	0.018498
SERPINE1	ENSBTAG00000014465	cription: serpin family E member 1	691.113	1.36949	0.466078	0.847059	1.39142	0.443609	0.857382	0.508319	0.117489	0.695358
DICER1	ENSBTAG00000012852	cription: dicer 1, ribonuclease III	690.441	0.746905	0.254477	0.73386	0.770308	0.307131	0.786954	0.781282	0.335135	0.910914
GSK3B	ENSBTAG00000048057	ription: glycogen synthase kinase 3 beta	690.28	0.784395	0.309137	0.770986	0.880333	0.592461	0.916461	0.925315	0.744979	0.991251
ENY2	ENSBTAG00000007387	cription: ENY2 transcription and export complex 2 subunit	689.182	1.08314	0.730531	0.938292	1.03865	0.869837	0.977336	0.868644	0.544209	0.971034
BRD9	ENSBTAG00000006971	ription: bromodomain containing 9	688.959	0.979748	0.918148	0.98316	0.847348	0.404242	0.840149	0.913943	0.651522	0.986223
TLN1	ENSBTAG00000025868	ription: talin 1	687.146	0.540389	0.107715	0.564567	0.71891	0.387687	0.827974	0.745243	0.441917	0.952648
DLC1	ENSBTAG00000015541	ription: DLC1 Rho GTPase activating protein	684.22	0.94707	0.827163	0.961548	0.941785	0.809321	0.969426	0.97821	0.929522	0.9966
MYH9	ENSBTAG00000010402	ription: myosin heavy chain 9	684.197	0.702912	0.212889	0.696362	0.798821	0.426179	0.850768	1.60563	0.093441	0.635828
GPCPD1	ENSBTAG00000008293	cription: glycerophosphocholine phosphodiesterase 1	683.371	0.893188	0.772727	0.947199	0.961399	0.919758	0.985893	0.746431	0.454815	0.955864
CTSK	ENSBTAG00000021035	iption: cathepsin K	682.305	1.00553	0.987293	0.997865	0.720428	0.343491	0.803179	0.451153	0.021844	0.359354
CREG1	ENSBTAG00000008931	tion: cellular repressor of E1A stimulateds 1	680.677	0.58596	0.048607	0.427057	1.02764	0.919597	0.985893	0.504503	0.01168	0.27263
RTF1	ENSBTAG00000001671	ription: RTF1 homolog, Paf1/RNA polymerase II complex component	680.581	0.826094	0.345666	0.799413	0.808245	0.291756	0.778028	0.980216	0.921365	0.9966
EIF4G2	ENSBTAG00000020308	ription: eukaryotic translation initiation factor 4 gamma 2	679.859	0.531792	0.084332	0.518378	0.537751	0.08955	0.558387	0.755829	0.443862	0.952648
DSTN	ENSBTAG00000015434	ription: destrin, actin depolymerizing factor	679.708	1.0006	0.998173	0.999676	0.71616	0.200669	0.7115	1.41913	0.179704	0.792077
CHD4	ENSBTAG00000014734	cription: chromodomain helicase DNA binding protein 4	678.908	0.462802	0.02647	0.336148	0.547658	0.082309	0.540696	0.707426	0.318282	0.908502
RALB	ENSBTAG00000032021	iption: RAS like proto-onco B	678.279	0.568929	0.044069	0.414907	0.764152	0.335709	0.80088	0.441853	0.003595	0.157633
SNRPD3	ENSBTAG00000021262	cription: small nuclear ribonucleoprotein D3 polypeptide	678.153	0.764033	0.282306	0.751318	0.970359	0.904043	0.983601	0.919365	0.736825	0.989122
LGALS8	ENSBTAG00000013544	ption: galectin 8	676.898	0.715665	0.274287	0.745185	1.06619	0.833694	0.97114	1.00462	0.987975	0.998038
BSG	ENSBTAG00000016648	iption: basigin	675.941	1.12136	0.631785	0.906741	1.3495	0.208666	0.71925	0.95723	0.855044	0.995794
ESF1	ENSBTAG00000007130	iption: ESF1 nucleolar pre-rRNA processing protein homolog	675.848	0.698627	0.133301	0.604008	0.570464	0.01858	0.334457	0.794185	0.334558	0.909987
LUZP1	ENSBTAG00000009502	cription: leucine zipper protein 1	675.799	0.787077	0.365741	0.810796	0.524501	0.014699	0.312152	0.78997	0.37321	0.925665
PSME1	ENSBTAG00000021395	cription: proteasome activator subunit 1	675.327	0.856692	0.464144	0.846504	0.876651	0.532087	0.896076	0.631621	0.030066	0.404855
SMG1	ENSBTAG00000020735	cription: SMG1 nonsense mediated mRNA decay associated PI3K related kinase	673.885	0.734428	0.363491	0.809472	0.527891	0.059825	0.493453	0.715569	0.324549	0.909714
KLHL21	ENSBTAG00000008350	ription: kelch like family member 21	673.884	1.67023	0.091848	0.531863	1.03471	0.910692	0.984615	1.39961	0.269504	0.888591
EEF1A1	ENSBTAG00000014534	ription: eukaryotic translation elongation factor 1 alpha 1	673.553	1.49502	0.291876	0.758169	1.84589	0.107809	0.587333	0.980311	0.958472	0.997692
LYN	ENSBTAG00000020034	ription: LYN proto-onco, Src family tyrosine kinase	672.54	0.420077	0.04133	0.407683	1.60906	0.261922	0.757863	0.475294	0.0801	0.604541
SSR4	ENSBTAG00000021421	iption: signal sequence receptor subunit 4	672.277	1.19467	0.394809	0.823947	1.17342	0.442995	0.8571	1.14639	0.513597	0.965174
CD81	ENSBTAG00000047495	cription: CD81 molecule	671.733	1.20042	0.361945	0.808684	1.0894	0.668405	0.9373	0.737956	0.130874	0.72289
FAM133B	ENSBTAG00000050705	ption: family with sequence similarity 133 member B	669.28	0.974738	0.906817	0.980747	0.6925	0.092336	0.560737	0.743193	0.175305	0.786978
LTBP1	ENSBTAG00000019839	ription: latent transforming growth factor beta binding protein 1	668.979	1.07971	0.864534	0.969875	0.858611	0.734447	0.952647	0.505328	0.129438	0.720409
MYCBP2	ENSBTAG00000018851	cription: MYC binding protein 2	668.836	0.797662	0.406223	0.826376	0.899978	0.697991	0.943556	0.939011	0.817083	0.993506
CGNL1	ENSBTAG00000008575	cription: cingulin like 1	668.559	0.853608	0.57923	0.890656	0.857123	0.588416	0.914995	1.37081	0.268529	0.88727
VNN1	ENSBTAG00000015094	ription: vanin 1	668.121	2.06528	0.111741	0.569041	1.55173	0.335139	0.80062	2.65918	0.031942	0.414424
PSMB7	ENSBTAG00000003067	cription: proteasome 20S subunit beta 7	666.967	0.797828	0.270764	0.743393	0.973553	0.89557	0.981409	1.04724	0.821665	0.994053
ALDOA	ENSBTAG00000012927	cription: aldolase, fructose-bisphosphate A	666.899	0.606551	0.021978	0.315471	0.856224	0.47498	0.872226	0.605379	0.021517	0.358627
ZMYND11	ENSBTAG00000002578	cription: zinc finger MYND-type containing 11	666.335	1.01847	0.922406	0.983984	0.987556	0.946672	0.99257	1.05666	0.769263	0.993506
CAP1	ENSBTAG00000013363	scription: cyclase associated actin cytoskeleton regulatory protein 1	666.185	0.659527	0.178552	0.658347	0.697798	0.244109	0.746031	0.599834	0.098727	0.648585
WSB2	ENSBTAG00000007139	ription: WD repeat and SOCS box containing 2	665.683	1.65744	0.11006	0.56757	1.75858	0.073875	0.526462	1.46049	0.231181	0.850712
EZR	ENSBTAG00000010347	ription: ezrin	664.576	1.90278	0.012801	0.257725	0.640914	0.085598	0.547219	0.98053	0.939504	0.996697
SMC1A	ENSBTAG00000017761	ription: structural maintenance of chromosomes 1A	664.419	0.93728	0.801303	0.954235	0.763744	0.294321	0.78	1.01388	0.957286	0.997692
APCS	ENSBTAG00000019616	ription: amyloid P component, serum	664.263	1.25525	0.758209	0.945799	3.7905	0.070998	0.518884	1.68236	0.481104	0.959626
WWC2	ENSBTAG00000012191	ription: WW and C2 domain containing 2	663.778	1.20478	0.385622	0.819986	0.728444	0.139804	0.638072	1.05827	0.792153	0.993506
COX6A1	ENSBTAG00000012788	ription: cytochrome c oxidase subunit VIa polypeptide 1	662.638	1.27797	0.327758	0.784368	1.97822	0.00633	0.226765	1.16727	0.537411	0.967835
DHRS4	ENSBTAG00000017665	cription: dehydrogenase/reductase (SDR family) member 4	662.172	1.46909	0.2675	0.741201	0.842342	0.620833	0.9224	1.19867	0.601567	0.979657
MED1	ENSBTAG00000013236	cription: mediator complex subunit 1	661.257	0.956169	0.881662	0.975555	0.660557	0.168156	0.675202	0.797629	0.452965	0.954522
TAGLN2	ENSBTAG00000002068	tion: transgelin 2	660.611	0.827972	0.555215	0.884675	0.824039	0.544748	0.900203	0.844601	0.597651	0.978305
FMR1	ENSBTAG00000012552	iption: FMRP translational regulator 1	660.531	1.38234	0.134141	0.604008	0.931872	0.743815	0.953739	1.25195	0.29888	0.899655
SEC61B	ENSBTAG00000002457	iption: SEC61 translocon subunit beta	660.157	2.29676	0.017074	0.288435	2.04999	0.039351	0.433048	1.49379	0.250139	0.866249
HP	ENSBTAG00000006354	cription: haptoglobin	660.072	0.902069	0.792878	0.952215	1.53155	0.276668	0.769033	1.50313	0.298689	0.899655
ZC3H13	-		659.899	0.827039	0.466987	0.847059	0.511294	0.010143	0.283129	0.753698	0.279039	0.893373
NOP56	ENSBTAG00000018812	cription: NOP56 ribonucleoprotein	659.728	0.83515	0.52591	0.871831	0.441629	0.004006	0.183111	0.635086	0.110332	0.679333
SZRD1	ENSBTAG00000009251	scription: SUZ RNA binding domain containing 1	658.384	0.694636	0.121197	0.58566	0.743141	0.205334	0.715827	0.901485	0.658765	0.986223
SMARCA4	ENSBTAG00000019220	iption: SWI/SNF related, matrix associated, actin dependent regulator of chromatin, subfamily a, member 4	658.172	1.24236	0.385908	0.819986	0.801094	0.375236	0.821684	0.969309	0.900999	0.9966
ANO6	ENSBTAG00000002902	ription: anoctamin 6	656.334	1.37542	0.179655	0.65905	0.88925	0.620973	0.9224	1.18533	0.474543	0.959626
DDX27	ENSBTAG00000006671	ription: DEAD-box helicase 27	655.468	0.838811	0.367265	0.812212	0.814707	0.291398	0.777638	1.09898	0.627759	0.985227
JAK1	ENSBTAG00000003147	iption: Janus kinase 1	655.127	0.776563	0.347463	0.799485	0.786231	0.370644	0.819971	0.696002	0.178445	0.791192
CDK11B	ENSBTAG00000010737	ription: cyclin dependent kinase 11B	654.19	0.662113	0.035504	0.376984	0.656733	0.031335	0.393575	0.854487	0.421879	0.941931
SLC7A2	ENSBTAG00000010085	cription: solute carrier family 7 member 2	653.159	1.22367	0.685553	0.926271	1.57632	0.360964	0.814567	1.76886	0.252451	0.868912
HIST1H2AC	-		652.694	2.17124	0.027055	0.338901	0.733417	0.376969	0.822643	0.708705	0.327456	0.909818
ZC3HAV1	ENSBTAG00000021617	scription: zinc finger CCCH-type containing, antiviral 1	651.746	1.10693	0.614501	0.90099	0.805659	0.283245	0.770833	0.751156	0.157247	0.761594
USP8	ENSBTAG00000011916	cription: ubiquitin specific peptidase 8	651.533	0.928084	0.764699	0.945799	0.712384	0.173224	0.679512	0.858074	0.539527	0.968673
TRIB3	ENSBTAG00000017007	cription: tribbles pseudokinase 3	650.587	6.15189	4.65e-09	1.54e-05	1.83227	0.051064	0.469802	2.59618	0.002136	0.113676
SEM1	ENSBTAG00000052508	ription: SEM1 26S proteasome subunit	650.308	0.476001	0.017868	0.292516	0.484275	0.020475	0.346536	0.547222	0.054338	0.525812
LGALS1	ENSBTAG00000015089	cription: galectin 1	650.239	0.760595	0.446532	0.838095	0.920215	0.81687	0.969647	0.418905	0.015708	0.313186
ACSL4	ENSBTAG00000018986	ription: acyl-CoA synthetase long chain family member 4	650.168	0.908427	0.732217	0.938663	0.828925	0.503269	0.885391	0.419733	0.002061	0.112709
S100A2	ENSBTAG00000037651	iption: S100 calcium binding protein A2	649.73	0.668174	0.266877	0.740643	1.54881	0.227011	0.734727	1.45871	0.297593	0.898612
GEM	ENSBTAG00000007596	ription: GTP binding protein overexpressed in skeletal muscle	649.166	3.42998	0.002034	0.121581	2.3668	0.030991	0.39156	3.47779	0.00181	0.105067
WBP2	ENSBTAG00000008634	ription: WW domain binding protein 2	648.966	1.25342	0.404457	0.826014	1.44056	0.177021	0.683007	1.19703	0.506976	0.965174
AMOTL2	ENSBTAG00000000742	cription: angiomotin like 2	648.907	1.24679	0.522218	0.869253	0.891166	0.737994	0.953181	2.01126	0.04246	0.475505
LOC112441628	-		648.235	17.9588	7.46e-10	4.93e-06	4.97957	0.000626	0.080671	9.99551	9.37e-07	0.000904
KDELR1	ENSBTAG00000004463	cription: KDEL endoplasmic reticulum protein retention receptor 1	647.148	0.929506	0.774849	0.94738	0.93406	0.789076	0.966139	1.22591	0.425027	0.944051
RB1CC1	ENSBTAG00000000878	cription: RB1 inducible coiled-coil 1	646.917	0.73327	0.275	0.746043	0.724358	0.255578	0.755491	1.15375	0.614313	0.981882
UBE2Q1	ENSBTAG00000007515	iption: ubiquitin conjugating enzyme E2 Q1	646.487	0.909388	0.681064	0.924657	0.919962	0.717419	0.949377	0.87567	0.565806	0.974467
UBALD2	ENSBTAG00000013792	cription: UBA like domain containing 2	646.449	1.34772	0.100097	0.548122	1.36372	0.086157	0.548884	1.40647	0.060184	0.546339
NEDD4L	ENSBTAG00000005412	ription: NEDD4 like E3 ubiquitin protein ligase	645.404	1.19966	0.549566	0.883414	0.813084	0.496061	0.881286	1.87027	0.039375	0.456869
MBNL1	ENSBTAG00000004564	scription: muscleblind like splicing regulator 1	645.33	0.618572	0.013907	0.268557	0.847349	0.393771	0.833194	0.516119	0.000727	0.065868
KIF1C	ENSBTAG00000001349	cription: kinesin family member 1C	644.509	0.869348	0.574872	0.889322	0.920235	0.738503	0.953199	1.05982	0.815836	0.993506
HNRNPA1	ENSBTAG00000001553	ription: heteroous nuclear ribonucleoprotein A1	644.285	0.914821	0.718516	0.937605	0.952016	0.841804	0.973741	1.17037	0.52379	0.965898
XRN2	ENSBTAG00000011304	ription: 5'-3' exoribonuclease 2	644.258	0.831973	0.448371	0.839002	0.67898	0.109986	0.589238	0.730931	0.196833	0.814911
IL7R	ENSBTAG00000019975	cription: interleukin 7 receptor	644.017	0.567972	0.211233	0.696027	0.508288	0.134545	0.632026	0.248376	0.002125	0.113676
WBP4	ENSBTAG00000016637	ription: WW domain binding protein 4	643.907	1.03993	0.841409	0.965154	0.77958	0.202284	0.711938	1.03422	0.863493	0.996515
PPP2R2A	ENSBTAG00000018317	iption: protein phosphatase 2 regulatory subunit Balpha	641.638	0.964368	0.866027	0.970537	0.699478	0.095996	0.568879	0.971953	0.894789	0.9966
CHCHD10	ENSBTAG00000022032	cription: coiled-coil-helix-coiled-coil-helix domain containing 10	640.396	1.71073	0.080242	0.50683	0.978298	0.943001	0.991357	1.72681	0.075137	0.592191
WDR1	ENSBTAG00000013607	scription: WD repeat domain 1	639.858	0.724117	0.533011	0.874007	1.70559	0.301854	0.784912	1.20964	0.713026	0.986223
KCMF1	ENSBTAG00000020630	cription: potassium channel modulatory factor 1	639.485	3.22462	0.000498	0.065226	1.23663	0.52786	0.895164	1.90481	0.055593	0.528391
NDRG1	ENSBTAG00000000711	ption: N-myc downstream regulated 1	638.598	1.37861	0.309234	0.770986	1.46619	0.224914	0.732974	1.39572	0.291049	0.896101
FNBP1	ENSBTAG00000020313	escription: formin binding protein 1	638.161	0.528533	0.010554	0.23267	0.715941	0.178626	0.685375	0.562174	0.020894	0.352901
FKBP2	ENSBTAG00000013606	ription: FKBP prolyl isomerase 2	637.199	0.914854	0.687783	0.927106	0.931247	0.747026	0.953739	0.826454	0.389802	0.929625
EP300	ENSBTAG00000016198	cription: E1A binding protein p300	636.1	0.724104	0.236392	0.718329	0.689548	0.171962	0.67914	0.713389	0.21556	0.839976
XIST	-		636.008	0.969377	0.882972	0.975704	1.02061	0.922839	0.987003	0.919919	0.692992	0.986223
ATP5PD	ENSBTAG00000021227	ription: ATP synthase peripheral stalk subunit d	635.931	1.23508	0.393938	0.823936	1.14808	0.576452	0.910804	1.11075	0.671691	0.986223
SULT2A1	ENSBTAG00000023419	cription: sulfotransferase family, cytosolic, 2A, dehydroepiandrosterone (DHEA)-preferring, member 1	635.92	0.972377	0.953945	0.992374	1.70912	0.268564	0.762377	1.77647	0.235776	0.853725
EIF3F	ENSBTAG00000004861	cription: eukaryotic translation initiation factor 3 subunit F	634.987	1.77376	0.025675	0.333966	1.55187	0.086673	0.550871	1.36935	0.221622	0.843099
STAU1	ENSBTAG00000000241	cription: staufen double-stranded RNA binding protein 1	634.771	1.15198	0.567368	0.88668	0.818382	0.417327	0.845993	1.1407	0.594716	0.977974
ATP5MF	ENSBTAG00000002094	ription: ATP synthase membrane subunit f	634.712	0.956775	0.860541	0.968621	0.997598	0.992356	0.998121	0.90077	0.677922	0.986223
CDC42	ENSBTAG00000001700	scription: cell division cycle 42	634.643	0.893178	0.730823	0.938425	1.38802	0.317092	0.790885	0.71226	0.301889	0.900378
PSMD2	ENSBTAG00000005660	ription: proteasome 26S subunit ubiquitin receptor, non-ATPase 2	634.253	1.12102	0.662789	0.91924	0.989736	0.96854	0.995038	0.844442	0.519248	0.965898
VEGFA	ENSBTAG00000005339	ription: vascular endothelial growth factor A	634.201	1.10675	0.81736	0.959101	0.405583	0.04	0.434809	1.04207	0.925262	0.9966
MDM2	ENSBTAG00000010422	ription: MDM2 proto-onco	633.744	1.20649	0.395792	0.824006	1.27075	0.277025	0.769033	1.32904	0.198059	0.817537
CTNNB1	ENSBTAG00000016420	ription: catenin beta 1	633.702	1.44398	0.11406	0.573032	1.49588	0.082535	0.541913	1.34294	0.205001	0.82443
PNN	ENSBTAG00000026995	ription: pinin, desmosome associated protein	633.12	0.902436	0.665648	0.920307	0.745581	0.215664	0.724537	0.991689	0.971967	0.997692
LPP	ENSBTAG00000044001	ription: LIM domain containing preferred translocation partner in lipoma	633.084	0.649951	0.037422	0.387957	0.704292	0.089104	0.55698	0.730499	0.129115	0.719643
TNIP1	ENSBTAG00000012671	ription: TNFAIP3 interacting protein 1	632.192	0.540251	0.066339	0.476142	0.947373	0.871604	0.977918	0.55625	0.08029	0.604797
CHD2	ENSBTAG00000051831	cription: chromodomain helicase DNA binding protein 2	630.743	1.18665	0.44568	0.837639	1.04153	0.855795	0.975919	1.08023	0.731102	0.988278
ATP5PF	ENSBTAG00000000605	iption: ATP synthase peripheral stalk subunit F6	629.933	1.11773	0.615709	0.901652	1.59346	0.034924	0.412	0.955944	0.839192	0.994658
CNBP	ENSBTAG00000012159	cription: CCHC-type zinc finger nucleic acid binding protein	629.702	1.52596	0.063915	0.469209	1.07387	0.754449	0.956024	1.09791	0.682751	0.986223
IST1	ENSBTAG00000019883	cription: IST1 factor associated with ESCRT-III	629.565	0.920477	0.720336	0.937605	0.847832	0.474734	0.872226	0.819448	0.390044	0.92971
SF1	ENSBTAG00000001035	cription: splicing factor 1	628.958	1.2759	0.215692	0.699075	0.809007	0.280996	0.770833	0.930569	0.715309	0.986223
CBX3	ENSBTAG00000049437	ription: chromobox 3	627.942	0.651305	0.179736	0.65905	0.759306	0.388049	0.828198	0.791017	0.463035	0.957842
ZCCHC6	-		627.536	0.881359	0.588775	0.894144	0.704099	0.132445	0.627786	0.924883	0.738171	0.989528
ECHS1	ENSBTAG00000017710	ription: enoyl-CoA hydratase, short chain 1	627.368	0.899565	0.800851	0.954235	0.829577	0.655888	0.933711	0.985239	0.971727	0.997692
CDH17	ENSBTAG00000021964	ription: cadherin 17	626.342	2.09166	0.025404	0.33371	3.09421	0.000607	0.079541	4.49949	5.04e-06	0.002907
CHMP3	ENSBTAG00000013589	ription: charged multivesicular body protein 3	625.799	1.00459	0.986936	0.997865	0.931407	0.799138	0.967649	0.949701	0.853657	0.995544
RPN1	ENSBTAG00000005191	ription: ribophorin I	625.244	1.59415	0.085424	0.521984	1.21357	0.474847	0.872226	1.04401	0.874014	0.9966
VAPA	ENSBTAG00000017279	ription: VAMP associated protein A	624.996	1.29424	0.23891	0.720231	1.01157	0.958022	0.993999	1.00368	0.98665	0.998038
WEE1	ENSBTAG00000005278	cription: WEE1 G2 checkpoint kinase	624.914	2.31003	0.022407	0.316671	1.91165	0.077013	0.532707	2.32047	0.021702	0.359207
IQGAP2	ENSBTAG00000000897	ption: IQ motif containing GTPase activating protein 2	624.785	0.345329	8.37e-07	0.001385	0.67303	0.063838	0.501944	1.09523	0.67056	0.986223
PTPN1	ENSBTAG00000006616	ription: protein tyrosine phosphatase non-receptor type 1	619.025	0.645762	0.196779	0.681247	0.763587	0.425177	0.850533	0.715784	0.323595	0.909487
CAPRIN1	ENSBTAG00000016744	ription: cell cycle associated protein 1	618.031	1.0249	0.933877	0.987002	0.763594	0.362449	0.815194	0.920677	0.780499	0.993506
APOA4	ENSBTAG00000019770	cription: apolipoprotein A4	617.08	3.8479	0.004186	0.165806	3.21694	0.012991	0.303406	2.88912	0.024202	0.37615
HNRNPUL1	ENSBTAG00000003168	ription: heteroous nuclear ribonucleoprotein U like 1	616.495	1.06354	0.794459	0.952215	1.11914	0.633141	0.926745	1.13681	0.587574	0.976853
SPP2	ENSBTAG00000002030	cription: secreted phosphoprotein 2	616.096	1.98459	0.211822	0.696027	6.67691	0.000534	0.077684	3.04027	0.042706	0.476036
EIF4A1	ENSBTAG00000000132	ription: eukaryotic translation initiation factor 4A1	615.711	0.823608	0.335079	0.790866	1.14432	0.50078	0.883943	1.03504	0.863956	0.996515
ACTN1	ENSBTAG00000018255	cription: actinin alpha 1	615.6	0.403383	0.002116	0.121581	0.546022	0.039824	0.434457	0.781558	0.402849	0.936196
CCDC174	ENSBTAG00000038298	cription: coiled-coil domain containing 174	615.438	1.33057	0.199991	0.682963	0.578734	0.014208	0.310224	1.11536	0.624588	0.984524
NRP2	ENSBTAG00000011971	iption: neuropilin 2	614.517	0.496648	0.021267	0.311695	0.707054	0.252751	0.75337	0.328184	0.000254	0.038997
HUWE1	ENSBTAG00000006122	ription: HECT, UBA and WWE domain containing E3 ubiquitin protein ligase 1	613.356	0.689648	0.3246	0.782121	0.446708	0.03258	0.400392	0.755273	0.456785	0.956432
IFNGR2	ENSBTAG00000012899	ption: interferon gamma receptor 2	612.945	0.561216	0.054967	0.445253	0.752098	0.342588	0.80302	0.781581	0.412417	0.939113
SEC61A1	ENSBTAG00000004937	cription: SEC61 translocon subunit alpha 1	611.564	1.93281	0.00529	0.179602	1.63593	0.03695	0.42124	1.44872	0.117298	0.695143
CD276	ENSBTAG00000019734	ription: CD276 molecule	611.241	0.794399	0.551883	0.883494	1.76331	0.14147	0.640608	2.59303	0.013541	0.291224
PON1	ENSBTAG00000015654	ription: paraoxonase 1	610.604	1.97031	0.177984	0.657596	3.92062	0.0066	0.228577	2.5657	0.061216	0.551434
MSN	ENSBTAG00000003418	ription: moesin	610.214	0.546278	0.070997	0.486198	0.584832	0.10864	0.587333	0.394204	0.005504	0.198145
TUBB	ENSBTAG00000006969	cription: tubulin beta class I	609.359	1.31954	0.1496	0.622354	1.60069	0.014038	0.309795	1.6427	0.009803	0.254047
LAPTM5	ENSBTAG00000005477	cription: lysosomal protein transmembrane 5	609.155	0.492512	0.131217	0.601665	0.930514	0.877862	0.978814	0.241814	0.002535	0.128714
RILPL2	ENSBTAG00000007804	ription: Rab interacting lysosomal protein like 2	608.445	0.80846	0.384811	0.819559	1.38036	0.185393	0.693889	1.70423	0.028731	0.398164
PUM3	ENSBTAG00000013357	iption: pumilio RNA binding family member 3	608.222	0.886694	0.650042	0.914167	0.559498	0.028347	0.387891	0.950777	0.848952	0.994916
CPT1A	ENSBTAG00000021999	cription: carnitine palmitoyltransferase 1A	607.819	0.558297	0.096961	0.540308	0.943573	0.868339	0.976793	0.557392	0.096087	0.643831
ARHGEF12	ENSBTAG00000021343	ription: Rho guanine nucleotide exchange factor 12	607.111	0.790402	0.440807	0.836963	0.474949	0.014644	0.311477	1.00949	0.975286	0.997692
COX7C	ENSBTAG00000039555	iption: ]	606.935	1.11954	0.731742	0.938425	2.13938	0.020625	0.34658	1.55129	0.182146	0.795881
SOD2	ENSBTAG00000006523	ription: superoxide dismutase 2	606.682	1.00139	0.997609	0.999676	4.60241	0.000921	0.095452	0.829681	0.686151	0.986223
CLINT1	ENSBTAG00000016199	ription: clathrin interactor 1	604.759	0.936144	0.764249	0.945799	0.83078	0.398188	0.83612	1.24833	0.312719	0.904602
WAC	ENSBTAG00000018263	cription: WW domain containing adaptor with coiled-coil	604.654	1.12313	0.550032	0.883414	0.83477	0.351635	0.80869	0.852715	0.413325	0.939113
ATP5IF1	ENSBTAG00000006342	scription: ATP synthase inhibitory factor subunit 1	604.548	1.36544	0.30437	0.76748	1.64492	0.1002	0.57563	0.935437	0.826068	0.994236
UBE3A	ENSBTAG00000002487	iption: ubiquitin protein ligase E3A	604.07	1.31114	0.10502	0.559841	1.07017	0.683933	0.941358	1.00201	0.990436	0.998038
ODC1	ENSBTAG00000004256	ription: ornithine decarboxylase 1	603.686	1.40063	0.425906	0.832396	1.79899	0.164829	0.670035	1.12278	0.784428	0.993506
USP34	ENSBTAG00000006027	cription: ubiquitin specific peptidase 34	602.876	1.04992	0.818544	0.959562	0.680996	0.070097	0.516207	0.871906	0.519204	0.965898
DGKH	-		601.039	1.08863	0.725679	0.937605	0.968315	0.893928	0.981409	1.67597	0.032569	0.419076
FAM126B	ENSBTAG00000021201	ription: family with sequence similarity 126 member B	600.804	1.18591	0.576922	0.88979	0.910632	0.759178	0.958327	1.04212	0.892692	0.9966
C5AR1	ENSBTAG00000020872	ription: complement C5a receptor 1	600.563	0.471249	0.303288	0.766947	1.09169	0.904398	0.983716	0.301134	0.100745	0.655386
BMP1	ENSBTAG00000000917	iption: bone morphotic protein 1	599.767	0.963375	0.884221	0.975902	1.27294	0.344594	0.803739	1.6021	0.065283	0.560945
GPATCH8	ENSBTAG00000038316	cription: G-patch domain containing 8	599.082	1.08141	0.828945	0.961783	0.54207	0.090971	0.5594	0.877006	0.717277	0.986223
CCT6A	ENSBTAG00000008184	ription: chaperonin containing TCP1 subunit 6A	598.873	0.879189	0.57408	0.889245	0.992956	0.975295	0.995791	1.2658	0.302631	0.900378
UBAP1	ENSBTAG00000000320	iption: ubiquitin associated protein 1	598.494	2.26971	0.000271	0.047711	1.72264	0.015526	0.31821	1.8024	0.008949	0.244168
NFIL3	-		598.478	2.90374	4.79e-06	0.004522	1.43939	0.118165	0.604197	1.94515	0.004382	0.175083
SC5D	ENSBTAG00000019246	ription: sterol-C5-desaturase	596.483	1.07374	0.821802	0.960202	1.26369	0.458004	0.863856	0.94798	0.865774	0.996515
NFIA	ENSBTAG00000000074	ription: nuclear factor I A	596.459	0.70624	0.200462	0.682963	0.645105	0.105953	0.584544	0.799254	0.409318	0.938581
KPNA4	ENSBTAG00000017416	cription: karyopherin subunit alpha 4	595.113	0.762538	0.572888	0.888725	0.298652	0.011996	0.297394	0.657453	0.383228	0.926804
PAPD5	-		594.826	0.595421	0.019225	0.302339	0.784039	0.26961	0.763144	0.774706	0.248315	0.864878
EZH2	ENSBTAG00000009426	scription: enhancer of zeste 2 polycomb repressive complex 2 subunit	594.7	1.26807	0.44961	0.83956	0.505578	0.030011	0.391481	0.723519	0.303717	0.900748
GOT2	ENSBTAG00000007172	cription: glutamic-oxaloacetic transaminase 2	593.879	1.02807	0.913185	0.981284	1.07561	0.773469	0.962643	1.62116	0.056612	0.531686
BBX	ENSBTAG00000006893	iption: BBX high mobility group box domain containing	593.726	0.940773	0.821151	0.960202	0.833247	0.498674	0.882134	0.845403	0.534309	0.967314
UQCRC1	ENSBTAG00000019096	ription: ubiquinol-cytochrome c reductase core protein 1	593.482	1.55594	0.190309	0.67228	1.06488	0.852192	0.975151	1.29183	0.448349	0.953393
GNE	ENSBTAG00000001142	ription: glucosamine (UDP-N-acetyl)-2-epimerase/N-acetylmannosamine kinase	592.402	1.76685	0.145927	0.619288	1.77494	0.142374	0.642038	1.93828	0.090879	0.632684
VASP	ENSBTAG00000019604	ription: vasodilator stimulated phosphoprotein	592.207	0.888845	0.616345	0.901782	1.10176	0.679199	0.939977	1.08017	0.742748	0.990914
SSR2	ENSBTAG00000001212	iption: signal sequence receptor subunit 2	590.796	1.46504	0.119062	0.580692	1.62929	0.045779	0.458677	1.3561	0.214025	0.836634
GTPBP4	ENSBTAG00000014917	cription: GTP binding protein 4	590.485	0.825598	0.375345	0.814738	0.762571	0.208462	0.71925	1.11492	0.614247	0.981882
TM4SF1	ENSBTAG00000015163	cription: transmembrane 4 L six family member 1	590.108	0.871216	0.568736	0.88683	0.573855	0.021563	0.352249	0.561116	0.017217	0.322967
NEDD8	ENSBTAG00000038842	ription: NEDD8 ubiquitin like modifier	587.227	0.884438	0.598225	0.89792	1.28927	0.27347	0.766666	1.15918	0.525631	0.9664
FNDC3A	ENSBTAG00000020681	ription: fibronectin type III domain containing 3A	587.144	0.642562	0.149392	0.622022	0.515741	0.030694	0.39156	0.681561	0.211416	0.833033
ELL2	ENSBTAG00000007214	ription: elongation factor for RNA polymerase II 2	586.777	1.29978	0.315812	0.776787	0.701822	0.175494	0.68247	1.29327	0.325272	0.909714
SBDS	ENSBTAG00000004051	cription: SBDS ribosome maturation factor	586.582	1.34462	0.251386	0.729807	1.00448	0.986161	0.997144	1.13043	0.63518	0.986223
S100A4	ENSBTAG00000019203	iption: S100 calcium binding protein A4	586.51	0.24448	NA	NA	0.799442	NA	NA	0.191814	NA	NA
PPP4R3B	ENSBTAG00000000545	cription: protein phosphatase 4 regulatory subunit 3B	585.989	0.956326	0.879107	0.97451	0.718716	0.26012	0.757863	0.882388	0.670117	0.986223
CFI	ENSBTAG00000034501	iption: complement factor I	585.754	0.855342	0.676574	0.924085	1.49364	0.283183	0.770833	1.03365	0.929562	0.9966
TRAM1	ENSBTAG00000007562	cription: translocation associated membrane protein 1	585.586	1.29526	0.28646	0.754349	1.25606	0.346567	0.805335	0.928683	0.760962	0.992685
TMBIM1	ENSBTAG00000003935	scription: transmembrane BAX inhibitor motif containing 1	585.484	0.879254	0.614626	0.90099	1.30259	0.299255	0.783172	1.00511	0.984085	0.998038
PSMB4	ENSBTAG00000021288	ription: proteasome 20S subunit beta 4	585.31	1.17342	0.667488	0.920606	1.63782	0.184455	0.693556	0.971288	0.937661	0.9966
ARF4	ENSBTAG00000016069	ription: ADP ribosylation factor 4	584.938	2.08047	0.049287	0.427972	2.2403	0.030261	0.391481	1.17085	0.672523	0.986223
PHIP	ENSBTAG00000024688	ription: pleckstrin homology domain interacting protein	584.441	1.13406	0.621725	0.903653	0.861651	0.558713	0.905031	0.977632	0.929366	0.9966
KAT6A	ENSBTAG00000004015	cription: lysine acetyltransferase 6A	584.122	0.866948	0.599357	0.898369	0.545622	0.025718	0.371827	0.622322	0.081468	0.607236
EDF1	ENSBTAG00000030302	escription: endothelial differentiation related factor 1	583.552	0.991585	0.973737	0.994092	0.895864	0.667719	0.9373	1.02516	0.922878	0.9966
IFRD1	ENSBTAG00000010549	ription: interferon related developmental regulator 1	581.083	2.57082	6.77e-05	0.022382	0.997623	0.991995	0.998121	1.36415	0.191441	0.808154
SAP18	ENSBTAG00000018631	cription: Sin3A associated protein 18	580.234	1.1245	0.634657	0.908281	0.8965	0.65769	0.934142	0.778646	0.312005	0.904602
ZC3H15	ENSBTAG00000021762	ption: zinc finger CCCH-type containing 15	580.229	0.930373	0.762221	0.945799	0.875115	0.575017	0.910496	1.09379	0.706853	0.986223
AARS	-		580.201	1.93237	0.017294	0.28946	1.2066	0.497159	0.881356	1.25374	0.41465	0.939171
GDI2	ENSBTAG00000005316	ription: GDP dissociation inhibitor 2	579.198	1.20752	0.398277	0.824006	1.16934	0.482265	0.874263	1.17638	0.467015	0.959025
ANGPTL4	ENSBTAG00000002473	iption: angiopoietin like 4	579.074	1.06869	0.815095	0.958679	1.01473	0.958896	0.994002	0.92945	0.796917	0.993506
NOL7	ENSBTAG00000021554	cription: nucleolar protein 7	578.608	1.07359	0.726837	0.937626	1.03957	0.848051	0.974855	1.16919	0.441746	0.952648
DNAJC1	ENSBTAG00000033315	cription: DnaJ heat shock protein family (Hsp40) member C1	577.942	1.00673	0.977952	0.995403	0.79527	0.344546	0.803739	1.04877	0.844494	0.994916
KMT2C	ENSBTAG00000024199	scription: lysine methyltransferase 2C	577.169	0.93964	0.811509	0.957672	0.67274	0.128506	0.621476	0.674461	0.132102	0.72346
RPL26	ENSBTAG00000012344	cription: ribosomal protein L26	576.977	1.1626	0.669188	0.921209	1.507	0.244021	0.746031	1.44247	0.298609	0.899655
GLUD1	ENSBTAG00000007540	cription: glutamate dehydrogenase 1	576.863	1.28563	0.518178	0.867983	1.36831	0.419509	0.846919	1.44165	0.346781	0.914438
EPRS	-		576.429	1.11496	0.58048	0.891388	1.05747	0.775817	0.962643	1.0723	0.723111	0.986223
SPAG9	ENSBTAG00000012293	ription: sperm associated antigen 9	576.147	0.843804	0.651827	0.915034	0.53636	0.097787	0.572213	0.693844	0.331759	0.909987
TAOK1	ENSBTAG00000000827	ription: TAO kinase 1	575.554	0.645547	0.087233	0.5257	0.691481	0.148184	0.650017	0.89628	0.668279	0.986223
BEND7	ENSBTAG00000020800	cription: BEN domain containing 7	574.8	0.865165	0.661268	0.918192	1.21815	0.54956	0.902741	1.58286	0.164051	0.772399
RNASEK	ENSBTAG00000021932	ription: ribonuclease K	574.006	0.825515	0.439263	0.836963	0.971478	0.90678	0.984045	1.01147	0.963292	0.997692
LPIN2	ENSBTAG00000012060	cription: lipin 2	572.796	1.01554	0.945138	0.989382	1.20088	0.412303	0.844746	1.097	0.679452	0.986223
PCM1	ENSBTAG00000007236	cription: pericentriolar material 1	572.758	0.552497	0.009955	0.22861	0.597511	0.024668	0.366514	0.901687	0.652082	0.986223
PPDPF	ENSBTAG00000031800	cription: pancreatic progenitor cell differentiation and proliferation factor	572.601	0.776643	0.332568	0.788388	0.920704	0.750729	0.955679	1.05836	0.827654	0.994236
NRCAM	ENSBTAG00000006732	ription: neuronal cell adhesion molecule	572.582	2.41456	0.04393	0.414495	1.04656	0.917201	0.985853	6.78059	1.19e-05	0.00501
UBXN4	ENSBTAG00000015169	ription: UBX domain protein 4	571.002	0.921561	0.743836	0.941505	1.0185	0.941392	0.991225	1.11775	0.655845	0.986223
LOC100847567	-		570.999	7.50015	1.97e-05	0.01043	4.59495	0.001235	0.110424	4.97026	0.000687	0.06528
PPP2R5E	ENSBTAG00000019784	cription: protein phosphatase 2 regulatory subunit B'epsilon	570.88	1.26815	0.34978	0.801258	0.96911	0.901587	0.982534	1.03591	0.889681	0.9966
SLC2A3	ENSBTAG00000004556	scription: solute carrier family 2 member 3	570.827	1.01094	0.9835	0.996639	2.26662	0.119424	0.605868	0.500347	0.188706	0.803254
SLC4A7	ENSBTAG00000018227	iption: solute carrier family 4 member 7	570.61	1.66033	0.027492	0.340948	0.912672	0.691073	0.941813	1.56752	0.050774	0.51483
ETS2	ENSBTAG00000009214	cription: ETS proto-onco 2, transcription factor	570.281	1.46417	0.110149	0.567606	1.28946	0.285935	0.773451	0.956167	0.851426	0.994916
SETX	ENSBTAG00000024822	escription: senataxin	569.325	1.33937	0.25194	0.730476	0.662329	0.106305	0.584597	0.991972	0.974826	0.997692
DHX9	ENSBTAG00000019821	ription: DExH-box helicase 9	568.891	0.566029	0.043619	0.414495	0.631883	0.102742	0.577153	0.55782	0.038555	0.45162
NDUFA4	ENSBTAG00000011145	ription: NDUFA4 mitochondrial complex associated	568.314	1.48863	0.172589	0.652999	1.91457	0.025676	0.371827	1.05018	0.866904	0.9966
MAP3K20	ENSBTAG00000001083	ription: mitogen-activated protein kinase kinase kinase 20	567.955	1.21292	0.352786	0.80418	1.10029	0.644544	0.929673	1.03435	0.871029	0.9966
ANKHD1	ENSBTAG00000054857	iption: ]	566.254	0.76878	0.343368	0.798006	0.667501	0.144553	0.644326	0.755922	0.313439	0.905072
MTPN	ENSBTAG00000007806	ription: myotrophin	566.227	0.782223	0.544828	0.881588	0.594115	0.198997	0.708858	0.654909	0.296949	0.898601
OSTF1	ENSBTAG00000002746	iption: osteoclast stimulating factor 1	565.845	1.1806	0.378331	0.816123	1.31968	0.139179	0.636221	1.17999	0.380033	0.926804
FUBP1	ENSBTAG00000008926	iption: far upstream element binding protein 1	565.642	0.900796	0.718488	0.937605	0.522843	0.025203	0.370128	1.05109	0.863454	0.996515
FKBP4	ENSBTAG00000007605	scription: FKBP prolyl isomerase 4	565.52	1.6595	0.127319	0.596204	0.997262	0.993413	0.998292	1.00128	0.996934	0.99987
FBP1	ENSBTAG00000009733	ription: fructose-bisphosphatase 1	564.402	1.97039	0.075002	0.495322	1.07317	0.852922	0.97549	1.55905	0.243946	0.859762
UBE2Q2	ENSBTAG00000004024	ription: ubiquitin conjugating enzyme E2 Q2	563.978	0.884931	0.502035	0.861967	0.841243	0.340169	0.80259	1.19394	0.329235	0.909987
RAB14	ENSBTAG00000017803	scription: RAB14, member RAS onco family	563.922	0.940268	0.801967	0.954489	0.829125	0.444492	0.857984	0.854581	0.522552	0.965898
GHITM	ENSBTAG00000032829	ription: growth hormone inducible transmembrane protein	562.726	1.43086	0.144757	0.617691	1.17454	0.511891	0.889163	1.3448	0.228132	0.848568
GLYAT	ENSBTAG00000038323	cription: glycine-N-acyltransferase	562.646	0.90676	0.758557	0.945799	0.56389	0.071831	0.520447	1.74985	0.078391	0.600752
GRO1	ENSBTAG00000037558	iption: chemokine (C-X-C motif) ligand 1 (melanoma growth stimulating activity, alpha)	561.542	1.76587	0.290171	0.757227	4.43822	0.005525	0.21443	0.603702	0.349063	0.915067
MYO6	ENSBTAG00000016751	iption: myosin VI	560.37	0.899388	0.700423	0.9323	0.592653	0.057489	0.484674	0.647122	0.114912	0.691105
AFDN	ENSBTAG00000005557	cription: afadin, adherens junction formation factor	560.062	1.11312	0.615827	0.901652	1.01428	0.946928	0.99257	1.15107	0.510128	0.965174
FNIP1	ENSBTAG00000025443	iption: folliculin interacting protein 1	559.684	1.05452	0.786418	0.949675	0.802902	0.261415	0.757863	0.96389	0.851267	0.994916
PLAU	ENSBTAG00000005947	ription: plasminogen activator, urokinase	557.99	0.874888	0.735515	0.9395	2.9324	0.006382	0.226957	1.52224	0.287555	0.895506
ST3GAL6	ENSBTAG00000004471	iption: ST3 beta-galactoside alpha-2,3-sialyltransferase 6	557.39	0.501834	0.028957	0.347593	0.605658	0.111288	0.591166	0.679579	0.22063	0.842474
PPFIA1	ENSBTAG00000022188	ription: PTPRF interacting protein alpha 1	557.357	1.2709	0.386345	0.819986	0.976319	0.930909	0.990144	1.11598	0.691918	0.986223
MRC1	ENSBTAG00000038048	ription: mannose receptor C-type 1	557.028	0.705107	0.249649	0.728514	0.633628	0.132164	0.627421	0.555369	0.052936	0.521484
SLC39A14	ENSBTAG00000019225	iption: solute carrier family 39 member 14	556.679	1.4543	0.284408	0.751973	1.99174	0.048542	0.465238	1.4336	0.30332	0.900378
ATOX1	ENSBTAG00000008340	ription: antioxidant 1 copper chaperone	556.471	1.3381	0.292429	0.758388	1.72925	0.047187	0.462284	1.15352	0.605994	0.979657
KIAA1551	-		556.389	1.08634	0.791763	0.951834	0.662712	0.189427	0.699782	0.9637	0.9062	0.9966
DKC1	ENSBTAG00000013045	ription: dyskerin pseudouridine synthase 1	556.386	0.627646	0.105109	0.559841	0.553729	0.039376	0.433048	0.664091	0.154371	0.756759
PPP1R15A	ENSBTAG00000001294	ription: protein phosphatase 1 regulatory subunit 15A	555.627	1.96545	0.002151	0.121581	1.13263	0.571509	0.908521	1.42531	0.10826	0.675003
FBXW2	ENSBTAG00000000712	scription: F-box and WD repeat domain containing 2	554.545	1.04604	0.839134	0.964683	1.07973	0.728518	0.951307	1.27274	0.276318	0.893341
BTG2	ENSBTAG00000015711	ption: BTG anti-proliferation factor 2	553.698	2.14992	0.056829	0.450948	1.30892	0.502864	0.885049	1.22598	0.612555	0.981396
CYP2E1	ENSBTAG00000018365	cription: cytochrome P450, family 2, subfamily E, polypeptide 1	553.654	1.74014	0.250996	0.729807	2.055	0.135218	0.632578	2.81078	0.032137	0.416408
TCF25	ENSBTAG00000012102	ription: transcription factor 25	552.043	1.40806	0.249064	0.728132	0.754884	0.34355	0.803179	1.04508	0.882047	0.9966
HADHA	ENSBTAG00000015038	ription: hydroxyacyl-CoA dehydrogenase trifunctional multienzyme complex subunit alpha	550.873	1.16794	0.541974	0.879536	1.15349	0.573752	0.909613	2.27346	0.001215	0.085787
USP22	ENSBTAG00000008978	cription: ubiquitin specific peptidase 22	550.796	0.950117	0.828861	0.96177	0.969196	0.894555	0.981409	0.866647	0.545782	0.971034
HNRNPC	ENSBTAG00000011396	ription: heteroous nuclear ribonucleoprotein C	549.896	1.04228	0.854983	0.967897	1.05421	0.815207	0.969566	0.930521	0.750854	0.992607
C8A	ENSBTAG00000003774	ription: complement C8 alpha chain	549.542	0.99986	0.999727	0.999858	1.23919	0.598696	0.917819	1.7519	0.169018	0.781312
CMTM6	ENSBTAG00000019526	iption: CKLF like MARVEL transmembrane domain containing 6	548.63	0.721404	0.402327	0.825438	1.23994	0.580539	0.913055	0.740607	0.441265	0.952337
CYB5R3	ENSBTAG00000016516	scription: cytochrome b5 reductase 3	548.302	1.20973	0.45013	0.839682	1.23073	0.409186	0.842334	0.999848	0.999518	0.99995
SH3BGRL3	ENSBTAG00000009580	scription: SH3 domain binding glutamate rich protein like 3	547.782	0.805709	0.372712	0.813826	1.07442	0.766277	0.960508	0.51933	0.007065	0.226065
GPX4	ENSBTAG00000053003	iption: glutathione peroxidase 4	546.96	1.28519	0.319988	0.781193	1.73668	0.028157	0.386083	1.40774	0.175161	0.786978
SDHA	ENSBTAG00000046019	cription: succinate dehydrogenase complex flavoprotein subunit A	546.508	0.833811	0.362651	0.809239	0.916256	0.659844	0.935011	0.903799	0.612319	0.981396
DAAM1	ENSBTAG00000005984	ription: dishevelled associated activator of morphosis 1	546.156	0.928555	0.759035	0.945799	0.829066	0.436762	0.854296	1.23408	0.38349	0.926804
LOC515551	ENSBTAG00000039662	cription: ]	545.565	0.651268	0.043867	0.414495	0.59567	0.014563	0.310714	0.630603	0.030352	0.406286
YWHAZ	ENSBTAG00000000236	ription: tyrosine 3-monooxygenase/tryptophan 5-monooxygenase activation protein zeta	545.436	0.710361	0.346281	0.799413	0.527623	0.078043	0.535323	0.604027	0.165255	0.774403
LAMB1	ENSBTAG00000011412	ription: laminin subunit beta 1	545.351	1.23397	0.413677	0.829044	0.852549	0.534684	0.89648	0.911953	0.72052	0.986223
ARL6IP5	ENSBTAG00000021506	cription: ADP ribosylation factor like GTPase 6 interacting protein 5	544.982	1.71018	0.163215	0.64042	2.45964	0.019183	0.339124	1.60987	0.216103	0.840408
RSL24D1	ENSBTAG00000001342	ription: ribosomal L24 domain containing 1	544.725	0.963635	0.874163	0.972619	0.75542	0.229544	0.736472	1.04246	0.858874	0.996515
SPCS2	ENSBTAG00000006644	ription: signal peptidase complex subunit 2	544.438	0.954157	0.880509	0.975083	1.27204	0.439795	0.856444	0.979145	0.946177	0.997263
SRGN	ENSBTAG00000017863	ription: serglycin	543.978	0.425486	0.087897	0.52663	1.55043	0.380074	0.824359	0.380276	0.053595	0.522105
SLC5A3	-		543.814	0.837194	0.677872	0.924336	0.546095	0.157213	0.659172	0.406628	0.035749	0.436179
NENF	ENSBTAG00000000759	cription: neudesin neurotrophic factor	543.414	0.986313	0.95738	0.992855	1.41081	0.180446	0.68806	1.08486	0.752045	0.992607
SUGT1	ENSBTAG00000002137	cription: SGT1 homolog, MIS12 kinetochore complex assembly cochaperone	542.821	1.41482	0.171972	0.652097	1.22785	0.418289	0.846461	1.28853	0.318669	0.908502
LARP4	ENSBTAG00000017164	ription: La ribonucleoprotein 4	542.671	0.835778	0.425864	0.832396	0.827987	0.400539	0.837152	0.969723	0.891375	0.9966
UBE2K	ENSBTAG00000020175	iption: ubiquitin conjugating enzyme E2 K	542.255	0.943128	0.772996	0.947199	1.054	0.794639	0.966139	1.00071	0.997184	0.99987
TCEA1	ENSBTAG00000003460	cription: transcription elongation factor A1	541.991	0.909029	0.719718	0.937605	0.61271	0.065036	0.501944	1.26188	0.380952	0.926804
UQCRB	ENSBTAG00000001521	ription: ubiquinol-cytochrome c reductase binding protein	541.861	1.42978	0.109899	0.567206	1.59776	0.035546	0.414778	1.20674	0.401415	0.935569
PAWR	ENSBTAG00000043949	ption: pro-apoptotic WT1 regulator	541.197	1.17962	0.54203	0.879536	0.829472	0.489677	0.87783	1.19128	0.518321	0.965816
HIST2H2BF	-		540.757	0.872137	0.86658	0.970864	0.177901	0.034084	0.410289	0.353925	0.202375	0.823013
APC	ENSBTAG00000018852	iption: APC regulator of WNT signaling pathway	540.491	0.530348	0.08513	0.520861	0.582621	0.14176	0.640608	1.02838	0.939332	0.99669
ZBTB38	ENSBTAG00000040061	scription: zinc finger and BTB domain containing 38	540.176	0.489315	0.006877	0.192762	0.901872	0.694303	0.94256	1.24425	0.406177	0.937427
CEBPG	ENSBTAG00000017560	CCAAT enhancer binding protein gamma	540.002	2.61879	0.004931	0.178999	1.28773	0.460248	0.864498	1.6191	0.159861	0.765362
NFIC	ENSBTAG00000008520	ription: nuclear factor I C	539.272	0.709031	0.247453	0.728084	1.0189	0.949635	0.992737	1.1307	0.678951	0.986223
EIF4G1	ENSBTAG00000012881	ription: eukaryotic translation initiation factor 4 gamma 1	538.931	0.652971	0.045087	0.416777	0.781439	0.243762	0.745867	0.931376	0.737577	0.989455
PARK7	ENSBTAG00000020518	cription: Parkinsonism associated deglycase	538.699	0.931854	0.78201	0.948934	1.11193	0.676521	0.939354	0.981743	0.942411	0.997224
CMIP	ENSBTAG00000013524	ption: c-Maf inducing protein	538.055	0.717952	0.275381	0.746306	0.88573	0.688874	0.941358	0.655102	0.164076	0.772399
TXNL1	ENSBTAG00000015731	cription: thioredoxin like 1	537.994	1.47322	0.079763	0.505583	1.11388	0.6252	0.92408	0.981914	0.934417	0.9966
HBEGF	ENSBTAG00000021766	ription: heparin binding EGF like growth factor	537.988	0.47997	0.152212	0.626855	0.375892	0.056184	0.481455	0.737057	0.551565	0.973554
RBMS1	ENSBTAG00000005180	iption: RNA binding motif single stranded interacting protein 1	537.625	1.79739	0.17504	0.654706	3.4747	0.003915	0.181852	1.50638	0.343526	0.913172
SETD2	ENSBTAG00000002948	ription: SET domain containing 2, histone lysine methyltransferase	537.54	0.772077	0.376459	0.814892	0.504057	0.019072	0.337906	0.73571	0.294169	0.898483
YTHDF3	ENSBTAG00000018557	ription: YTH N6-methyladenosine RNA binding protein 3	537.432	0.89481	0.621106	0.90344	1.0687	0.766736	0.960803	0.802005	0.327039	0.909818
TJP2	ENSBTAG00000011770	iption: tight junction protein 2	536.313	1.14865	0.684886	0.926127	1.82493	0.07727	0.532998	3.28174	0.000484	0.053972
CHD9	ENSBTAG00000002287	ription: chromodomain helicase DNA binding protein 9	536.039	0.55698	0.035467	0.376984	0.539268	0.026107	0.372734	0.681972	0.168659	0.780642
PTBP1	ENSBTAG00000045828	iption: polypyrimidine tract binding protein 1	535.678	1.16956	0.578002	0.890248	1.34522	0.291146	0.777498	1.00945	0.97338	0.997692
BOLA-NC1	ENSBTAG00000019386	cription: non-classical MHC class I antigen	533.671	0.76861	0.31734	0.778447	0.841459	0.510855	0.889053	0.415395	0.00089	0.075228
RRAGC	ENSBTAG00000009368	cription: Ras related GTP binding C	533.528	1.39774	0.335287	0.790866	0.696183	0.297445	0.783172	0.629756	0.184402	0.79697
HNRNPA2B1	ENSBTAG00000005726	iption: heteroous nuclear ribonucleoprotein A2/B1	532.375	1.03468	0.925967	0.984938	1.42243	0.336079	0.801001	0.726386	0.384167	0.927028
CHP1	ENSBTAG00000027173	ription: calcineurin like EF-hand protein 1	531.929	1.57646	0.209762	0.69487	0.661714	0.255405	0.755491	0.767206	0.466107	0.958284
GABARAPL2	ENSBTAG00000006550	ption: GABA type A receptor associated protein like 2	531.812	0.815411	0.4176	0.82988	1.58964	0.064187	0.501944	1.00582	0.981603	0.998038
ZNF292	ENSBTAG00000046612	ription: zinc finger protein 292	531.777	0.97227	0.939662	0.988489	0.747342	0.432775	0.853411	0.703738	0.344747	0.913172
COMMD7	ENSBTAG00000016427	cription: COMM domain containing 7	531.299	1.13488	0.591643	0.895987	1.33792	0.215427	0.724537	1.44746	0.116479	0.693053
HADHB	ENSBTAG00000010083	cription: hydroxyacyl-CoA dehydrogenase trifunctional multienzyme complex subunit beta	531.134	1.73877	0.159821	0.637759	3.28985	0.002422	0.149363	4.03179	0.000387	0.049372
KDM5A	ENSBTAG00000020472	scription: lysine demethylase 5A	530.21	0.590159	0.057763	0.453583	0.859194	0.58353	0.913065	0.930308	0.794502	0.993506
LGALS3BP	ENSBTAG00000001368	ription: galectin 3 binding protein	529.829	0.674727	0.093488	0.535308	1.54643	0.061149	0.496244	1.03823	0.872546	0.9966
SOD1	ENSBTAG00000018854	ption: superoxide dismutase 1	529.712	1.41852	0.381474	0.818643	1.59352	0.243009	0.745472	0.692158	0.357981	0.919435
LOC511240	ENSBTAG00000030683	iption: ]	529.661	1.25306	0.687942	0.927106	2.37949	0.122392	0.609973	1.08097	0.889772	0.9966
POLE3	ENSBTAG00000000252	scription: DNA polymerase epsilon 3, accessory subunit	529.436	0.849615	0.541255	0.879033	0.97971	0.938568	0.990759	1.06853	0.8036	0.993506
DNAJC7	ENSBTAG00000002654	cription: DnaJ heat shock protein family (Hsp40) member C7	529.419	0.5169	0.031388	0.359756	0.67028	0.190567	0.701308	0.914676	0.770671	0.993506
ANKRD1	ENSBTAG00000011734	cription: ankyrin repeat domain 1	529.384	0.842887	0.648035	0.913425	0.353707	0.00553	0.21443	0.372268	0.008476	0.238482
IWS1	ENSBTAG00000021172	tion: interacts with SUPT6H, CTD assembly factor 1	529.34	0.547082	0.01975	0.305553	0.671116	0.121697	0.609652	0.893935	0.663967	0.986223
DNAJC8	ENSBTAG00000018385	cription: DnaJ heat shock protein family (Hsp40) member C8	528.855	0.720088	0.231965	0.715777	0.701262	0.195373	0.705727	0.901162	0.704586	0.986223
ZNF326	ENSBTAG00000019133	ription: zinc finger protein 326	528.694	0.667076	0.09422	0.537216	0.589727	0.028622	0.388905	0.661154	0.087305	0.622001
UTP14A	ENSBTAG00000013671	iption: UTP14A small subunit processome component	528.543	1.09492	0.619451	0.903049	0.983861	0.928692	0.989189	1.35315	0.097153	0.646058
AGPAT5	ENSBTAG00000004922	ption: 1-acylglycerol-3-phosphate O-acyltransferase 5	528.478	1.5426	0.183825	0.663114	1.33415	0.376104	0.821874	2.46017	0.005721	0.200707
GOLGA2	ENSBTAG00000011317	cription: golgin A2	528.193	0.969799	0.94006	0.988489	0.685806	0.354832	0.810358	1.09009	0.832465	0.994658
ARHGEF2	ENSBTAG00000000113	iption: Rho/Rac guanine nucleotide exchange factor 2	527.811	1.64726	0.024961	0.33371	1.44771	0.095695	0.56861	1.83383	0.006432	0.216086
SVIL	ENSBTAG00000027444	cription: supervillin	527.564	0.874659	0.631585	0.906741	0.692243	0.187094	0.696499	1.52398	0.130641	0.722492
SSR3	ENSBTAG00000018471	cription: signal sequence receptor subunit 3	527.089	1.5127	0.059061	0.457652	1.43115	0.101126	0.576562	1.28488	0.25361	0.870681
TOB2	ENSBTAG00000015109	scription: transducer of ERBB2, 2	525.981	0.9121	0.69086	0.928457	0.554165	0.010666	0.288352	0.659279	0.072431	0.587563
PTPRC	ENSBTAG00000023144	ription: protein tyrosine phosphatase receptor type C	525.61	0.350801	0.001705	0.114499	0.672823	0.233589	0.738797	0.287284	0.000191	0.032286
BOLA-DRA	ENSBTAG00000010645	cription: major histocompatibility complex, class II, DR alpha	525.147	0.745211	0.423998	0.831727	0.940052	0.866348	0.976642	0.165803	1.28e-06	0.00109
SRRT	ENSBTAG00000001134	cription: serrate, RNA effector molecule	523.547	0.907902	0.719544	0.937605	0.515697	0.013821	0.308314	0.688385	0.165878	0.774673
LOC516355	ENSBTAG00000017770	cription: ]	521.92	1.27801	0.22377	0.707091	0.90212	0.608817	0.919504	1.00358	0.985895	0.998038
ZFP36L2	ENSBTAG00000003553	cription: ZFP36 ring finger protein like 2	521.822	0.800705	0.487013	0.85637	1.08389	0.800638	0.96799	0.827132	0.552855	0.973554
STOM	ENSBTAG00000038375	scription: stomatin	520.93	0.611891	0.150977	0.625663	0.891249	0.735848	0.952647	0.414161	0.010103	0.258429
RANBP1	ENSBTAG00000006656	ription: RAN binding protein 1	520.793	0.843909	0.44042	0.836963	0.709811	0.118191	0.604197	0.895214	0.614797	0.982269
KMT5A	ENSBTAG00000000139	cription: lysine methyltransferase 5A	520.309	1.24419	0.380395	0.817398	0.941041	0.80694	0.968995	1.60246	0.058088	0.540313
ZFC3H1	ENSBTAG00000012267	ption: zinc finger C3H1-type containing	519.855	0.831498	0.472192	0.850209	0.61664	0.059245	0.492608	0.708431	0.179775	0.792077
MAX	ENSBTAG00000017994	cription: MYC associated factor X	519.838	0.982017	0.944038	0.989382	1.23838	0.406691	0.840715	0.986951	0.959487	0.997692
CCDC186	ENSBTAG00000020233	cription: coiled-coil domain containing 186	519.352	0.967216	0.904929	0.980538	0.597364	0.064719	0.501944	0.741243	0.28399	0.894899
SLC31A1	ENSBTAG00000021678	cription: solute carrier family 31 member 1	519.264	1.03183	0.896844	0.978538	1.20164	0.445781	0.858519	1.02255	0.926535	0.9966
CLOCK	ENSBTAG00000044044	ription: clock circadian regulator	519.07	0.832871	0.400708	0.824972	0.861844	0.492695	0.879971	1.10569	0.643739	0.986223
DNAJB6	ENSBTAG00000000771	cription: DnaJ heat shock protein family (Hsp40) member B6	518.784	1.20232	0.417707	0.82988	0.834106	0.424351	0.850066	0.829809	0.41319	0.939113
SMIM10L1	ENSBTAG00000052681	ription: small integral membrane protein 10 like 1	518.56	0.951649	0.826522	0.96154	1.164	0.500019	0.883124	1.09662	0.683167	0.986223
WAPL	ENSBTAG00000012213	cription: WAPL cohesin release factor	518.468	0.982037	0.945857	0.989382	0.691421	0.166337	0.672015	0.833295	0.494877	0.963931
ARL14EP	ENSBTAG00000012417	ription: ADP ribosylation factor like GTPase 14 effector protein	518.4	2.47008	0.005508	0.179602	1.15237	0.663388	0.93633	1.5984	0.150474	0.74946
MLLT10	ENSBTAG00000044074	ription: MLLT10 histone lysine methyltransferase DOT1L cofactor	518.368	1.19344	0.483737	0.854637	1.00898	0.971703	0.995645	1.27769	0.331765	0.909987
TFG	ENSBTAG00000016363	iption: trafficking from ER to golgi regulator	518.322	2.43373	0.00187	0.117085	1.4116	0.227918	0.735013	1.35274	0.291893	0.896325
ATP1B3	ENSBTAG00000014140	scription: ATPase Na+/K+ transporting subunit beta 3	518.119	1.22008	0.32286	0.781193	0.98516	0.940626	0.990759	0.709188	0.089406	0.630025
PSIP1	ENSBTAG00000007872	iption: PC4 and SFRS1 interacting protein 1	516.633	0.941636	0.783615	0.948934	0.73539	0.159542	0.661193	0.799491	0.307587	0.901916
SENP6	ENSBTAG00000005869	iption: SUMO specific peptidase 6	516.553	0.776102	0.321051	0.781193	0.556658	0.021621	0.352249	1.07014	0.790416	0.993506
NUTF2	ENSBTAG00000006414	ription: nuclear transport factor 2	516.318	0.790501	0.365039	0.810332	0.89639	0.672457	0.938907	0.924463	0.762035	0.992898
AIMP1	ENSBTAG00000004230	ription: aminoacyl tRNA synthetase complex interacting multifunctional protein 1	515.799	1.23629	0.392	0.822684	0.846772	0.501622	0.884664	0.983623	0.946949	0.997263
DAD1	ENSBTAG00000019077	ription: defender against cell death 1	515.515	1.51173	0.22111	0.702799	2.01654	0.037496	0.422871	1.15513	0.669701	0.986223
SYNCRIP	ENSBTAG00000006672	iption: synaptotagmin binding cytoplasmic RNA interacting protein	515.155	0.612488	0.040294	0.403704	0.676798	0.101131	0.576562	0.67962	0.106029	0.670075
TRA2A	ENSBTAG00000012622	ription: transformer 2 alpha homolog	514.985	1.06515	0.760579	0.945799	0.697841	0.081962	0.540696	0.770957	0.210493	0.832471
RTRAF	ENSBTAG00000021944	ription: RNA transcription, translation and transport factor	514.7	1.51634	0.125997	0.593954	1.59356	0.086138	0.548884	1.12717	0.660461	0.986223
GPS2	ENSBTAG00000010513	cription: G protein pathway suppressor 2	514.474	1.02537	0.920977	0.983462	0.85045	0.520487	0.893227	0.873341	0.592211	0.977441
PCF11	ENSBTAG00000015277	cription: PCF11 cleavage and polyadenylation factor subunit	514.372	0.898555	0.671877	0.922773	0.661271	0.101001	0.576352	0.583643	0.033499	0.422639
PPP4R2	ENSBTAG00000002147	cription: protein phosphatase 4 regulatory subunit 2	514.016	1.06934	0.833208	0.962676	0.772825	0.417837	0.845993	0.873652	0.671606	0.986223
B3GNT2	ENSBTAG00000018046	ription: UDP-GlcNAc:betaGal beta-1,3-N-acetylglucosaminyltransferase 2	513.971	1.3728	0.343877	0.798596	0.616062	0.148045	0.650017	1.53233	0.20225	0.823013
RREB1	ENSBTAG00000005980	cription: ras responsive element binding protein 1	513.071	0.645346	0.143429	0.616231	1.08966	0.773362	0.962643	1.01858	0.950866	0.997263
LOC112444473	-		512.624	9.38281	0.025039	0.33371	16.9437	0.004613	0.200966	3.0586	0.263476	0.883496
GNB1	ENSBTAG00000000215	ription: G protein subunit beta 1	512.277	1.31159	0.203574	0.686351	1.43631	0.08848	0.555047	1.06034	0.784022	0.993506
GDI1	ENSBTAG00000012125	iption: GDP dissociation inhibitor 1	512.195	1.28877	0.421492	0.831324	1.73266	0.080864	0.538537	1.61079	0.130668	0.722492
SELENOH	-		511.236	1.30636	0.261326	0.737738	1.29548	0.275225	0.768081	1.3005	0.269564	0.888591
DDX24	ENSBTAG00000003423	cription: DEAD-box helicase 24	511.232	0.902943	0.609694	0.899987	0.783077	0.219831	0.726637	0.957335	0.827397	0.994236
LOC787803	-		511.166	1.1091	0.71641	0.937542	0.695028	0.201585	0.711938	1.04343	0.88149	0.9966
ARF1	ENSBTAG00000007725	ption: ADP ribosylation factor 1	511.109	1.99098	0.11074	0.567964	2.80782	0.016678	0.322146	1.66331	0.238837	0.855404
VCAN	ENSBTAG00000014906	iption: versican	511.048	0.525804	NA	NA	2.64574	NA	NA	0.327326	NA	NA
RALA	ENSBTAG00000006661	ription: RAS like proto-onco A	511.042	1.22026	0.414602	0.829044	0.981214	0.937934	0.990759	1.13076	0.614758	0.982269
UBL3	ENSBTAG00000012170	ription: ubiquitin like 3	510.954	1.10015	0.66416	0.919907	1.4115	0.115273	0.599325	1.16022	0.499022	0.965063
SLC25A3	ENSBTAG00000012890	iption: solute carrier family 25 member 3	510.535	0.902291	0.804967	0.955673	1.65475	0.225598	0.733229	1.07916	0.854785	0.995724
RBX1	ENSBTAG00000053583	cription: ring-box 1	508.803	1.15336	0.514151	0.867219	1.17941	0.449018	0.860081	0.918473	0.697993	0.986223
PDGFRA	ENSBTAG00000007173	iption: platelet derived growth factor receptor alpha	507.772	0.97625	NA	NA	1.37165	NA	NA	0.634691	NA	NA
PFN1	ENSBTAG00000004915	ription: profilin 1	507.751	0.82594	0.462133	0.845628	1.31509	0.290295	0.776672	0.648819	0.09688	0.645406
UBXN1	ENSBTAG00000010481	cription: UBX domain protein 1	507.686	1.71108	0.059693	0.459883	1.12989	0.668349	0.9373	1.12156	0.68809	0.986223
HMGN2	-		507.264	1.4598	0.131675	0.602723	1.5331	0.087811	0.553678	1.23144	0.407318	0.938581
LOC783920	-		507.171	0.98265	0.937124	0.987754	0.37098	8.14e-06	0.009167	0.255436	1.32e-09	7.57e-06
XDH	ENSBTAG00000012519	cription: xanthine dehydrogenase	506.724	0.626756	0.108064	0.564785	1.23662	0.463191	0.865279	0.584457	0.064894	0.560828
GGNBP2	ENSBTAG00000010290	ription: gametotin binding protein 2	505.853	1.07186	0.736453	0.939602	0.766196	0.195663	0.706268	0.839625	0.397733	0.935569
CST3	ENSBTAG00000000598	cription: cystatin C	505.202	0.670711	0.262163	0.73801	0.576912	0.122149	0.609908	0.291262	0.00056	0.057639
ND4L	ENSBTAG00000043559	n: NADH dehydrogenase subunit 4L	504.875	1.112	0.684476	0.925981	0.932268	0.787977	0.965969	1.01067	0.967632	0.997692
TCF7L2	ENSBTAG00000021574	ription: transcription factor 7 like 2	504.822	1.0182	0.933511	0.986852	0.884582	0.569386	0.907926	0.899495	0.624582	0.984524
TMEM131	ENSBTAG00000006744	iption: transmembrane protein 131	504.736	1.0102	0.975572	0.994748	0.626288	0.15787	0.659766	0.758905	0.405763	0.937338
ACTR3	ENSBTAG00000003401	iption: actin related protein 3	504.566	1.0776	0.765608	0.945859	1.53777	0.084767	0.546122	1.30798	0.283739	0.894899
TMCO1	ENSBTAG00000010009	tion: transmembrane and coiled-coil domains 1	504.445	1.03212	0.911212	0.980886	1.12159	0.684971	0.941358	1.09329	0.753069	0.992607
RAB32	ENSBTAG00000009784	iption: RAB32, member RAS onco family	504.439	2.67706	0.004393	0.170983	2.019	0.041989	0.443741	1.51598	0.229562	0.85063
CWF19L2	ENSBTAG00000018629	ription: CWF19 like cell cycle control factor 2	504.403	0.90264	0.666305	0.920307	0.805678	0.361797	0.814752	0.820469	0.405258	0.937338
HGD	ENSBTAG00000015895	ription: homogentisate 1,2-dioxygenase	504.272	1.02468	0.938796	0.988362	0.472221	0.018158	0.332763	1.2918	0.419702	0.941518
NRBP1	ENSBTAG00000018153	cription: nuclear receptor binding protein 1	503.605	0.786247	0.474897	0.851464	0.500298	0.039502	0.433048	0.939598	0.853078	0.995382
TWISTNB	-		502.086	1.42937	0.274824	0.745718	0.857104	0.637286	0.928067	0.645456	0.182114	0.795881
PLK2	ENSBTAG00000016771	ription: polo like kinase 2	501.866	1.11619	0.754963	0.945593	1.05328	0.882675	0.980301	1.32361	0.425852	0.944575
PIK3AP1	ENSBTAG00000019872	cription: phosphoinositide-3-kinase adaptor protein 1	501.717	0.596517	0.189557	0.670981	0.874719	0.733397	0.952647	0.962286	0.922146	0.9966
UBR5	ENSBTAG00000021209	ription: ubiquitin protein ligase E3 component n-recognin 5	501.472	1.07909	0.768253	0.945904	0.690013	0.15059	0.651257	0.728075	0.22037	0.842201
MYH10	ENSBTAG00000021151	cription: myosin heavy chain 10	501.19	0.589937	0.229667	0.713322	0.61117	0.261799	0.757863	1.04283	0.923872	0.9966
BCNT2	ENSBTAG00000030600	iption: bucentaur-2	500.829	0.871602	0.525928	0.871831	0.661008	0.055469	0.48076	0.967315	0.878056	0.9966
TRIP11	ENSBTAG00000026953	cription: thyroid hormone receptor interactor 11	499.931	0.87091	0.66445	0.919907	0.728938	0.320388	0.792136	1.1422	0.676263	0.986223
MAP1LC3A	ENSBTAG00000006135	ription: microtubule associated protein 1 light chain 3 alpha	499.261	0.861482	0.587629	0.893945	0.810089	0.442572	0.857094	1.33177	0.296537	0.898601
CDC5L	ENSBTAG00000020012	ription: cell division cycle 5 like	498.94	1.18944	0.511216	0.865421	0.988465	0.964897	0.994315	1.01444	0.956763	0.997692
TMEM33	ENSBTAG00000043958	iption: transmembrane protein 33	497.703	1.40965	0.109849	0.567206	1.59306	0.029474	0.391426	1.33855	0.174841	0.786838
SLK	ENSBTAG00000001017	ription: STE20 like kinase	497.546	0.998476	0.995286	0.998658	1.25049	0.384727	0.825495	2.00257	0.006969	0.224579
ZDHHC7	ENSBTAG00000002639	cription: zinc finger DHHC-type palmitoyltransferase 7	497.285	0.613749	0.061677	0.467275	1.04888	0.854341	0.975699	0.648631	0.097497	0.646175
REEP3	ENSBTAG00000019755	ription: receptor accessory protein 3	497.204	1.1889	0.435407	0.836244	1.16527	0.489225	0.877679	0.895471	0.619603	0.983766
ZKSCAN1	ENSBTAG00000016757	cription: zinc finger with KRAB and SCAN domains 1	497.108	0.690994	0.1434	0.616231	0.70825	0.170662	0.677331	0.878166	0.60661	0.979657
UTP6	ENSBTAG00000015612	ription: UTP6 small subunit processome component	495.995	0.909623	0.693272	0.929628	0.880092	0.593739	0.917216	0.984095	0.946765	0.997263
AFG3L2	ENSBTAG00000011250	cription: AFG3 like matrix AAA peptidase subunit 2	495.985	1.22852	0.432939	0.835485	0.817481	0.442139	0.856988	1.11684	0.673931	0.986223
KDELR2	ENSBTAG00000009237	cription: KDEL endoplasmic reticulum protein retention receptor 2	495.922	1.70222	0.096953	0.540308	1.726	0.0881	0.55395	1.26551	0.463023	0.957842
POLR2L	ENSBTAG00000031061	ription: RNA polymerase II, I and III subunit L	495.171	1.14971	0.527914	0.872651	1.10697	0.644631	0.929673	0.964779	0.871344	0.9966
TGOLN2	-		495.097	1.15232	0.52219	0.869253	0.963351	0.86584	0.976642	0.854531	0.479084	0.959626
PSMA1	ENSBTAG00000006564	ription: proteasome 20S subunit alpha 1	494.682	1.31585	0.231247	0.71416	1.93095	0.003933	0.181932	1.36612	0.173657	0.786614
SLC3A2	ENSBTAG00000013240	ription: solute carrier family 3 member 2	494.422	2.51874	0.000158	0.038437	1.47136	0.114132	0.596545	1.63983	0.043624	0.480179
CHD7	ENSBTAG00000021841	ription: chromodomain helicase DNA binding protein 7	494.416	0.610709	0.067531	0.479498	0.632439	0.088467	0.555047	0.690764	0.170035	0.781312
CAPZA1	ENSBTAG00000014295	ription: capping actin protein of muscle Z-line subunit alpha 1	494.087	0.995516	0.986954	0.997865	1.23915	0.434006	0.853744	0.749006	0.293913	0.898483
ADSS	ENSBTAG00000013885	ription: adenylosuccinate synthase 2	493.426	1.59372	0.165226	0.642785	1.32041	0.407414	0.841367	1.8465	0.067766	0.570603
SRP72	ENSBTAG00000010593	iption: signal recognition particle 72	493.346	1.03661	0.888738	0.97685	0.81142	0.415311	0.845933	1.26574	0.358798	0.919435
NECTIN3	ENSBTAG00000013769	iption: nectin cell adhesion molecule 3	493.182	1.21368	0.325572	0.782462	1.01292	0.947876	0.992737	1.35054	0.126956	0.714681
OSMR	-		492.484	2.35688	0.0067	0.192762	2.8704	0.000834	0.091859	2.475	0.004156	0.170539
DAZAP2	ENSBTAG00000004349	ription: DAZ associated protein 2	491.95	1.37055	0.259563	0.737278	1.685	0.061376	0.496673	0.950413	0.855961	0.996261
S100A12	ENSBTAG00000012638	iption: S100 calcium binding protein A12	490.637	0.203249	NA	NA	11.3182	NA	NA	0.53061	NA	NA
WIPI2	ENSBTAG00000012049	cription: WD repeat domain, phosphoinositide interacting 2	490.16	1.42756	0.228956	0.712142	1.07741	0.800827	0.968045	1.37202	0.285249	0.895199
KIF3A	ENSBTAG00000025477	iption: kinesin family member 3A	489.913	1.16487	0.533911	0.874311	0.868233	0.564008	0.906094	1.23378	0.391801	0.930803
BZW2	ENSBTAG00000014262	iption: basic leucine zipper and W2 domains 2	489.891	1.05227	0.824215	0.960667	0.871472	0.547692	0.901869	1.04817	0.837547	0.994658
N4BP1	ENSBTAG00000019938	cription: NEDD4 binding protein 1	489.825	0.864649	0.617725	0.902304	0.637403	0.121791	0.609652	0.757914	0.341873	0.913172
ADAMTS1	ENSBTAG00000000706	tion: ADAM metallopeptidase with thrombospondin type 1 motif 1	489.239	0.95087	0.885325	0.976248	0.347568	0.002508	0.152407	0.649589	0.217377	0.840465
C15H11orf58	ENSBTAG00000006755	cription: chromosome 15 C11orf58 homolog	488.321	1.08965	0.708034	0.933434	0.823748	0.396779	0.83498	0.913265	0.692712	0.986223
ANXA5	ENSBTAG00000021746	tion: annexin A5	487.631	0.8154	0.486352	0.855855	1.42383	0.22643	0.734252	0.641752	0.130922	0.72289
CST6	ENSBTAG00000046587	ription: cystatin E/M	487.379	1.70255	0.192409	0.674042	0.755381	0.492093	0.87941	1.67535	0.206266	0.826901
ZNF207	ENSBTAG00000008883	cription: zinc finger protein 207	487.054	0.930958	0.741132	0.941289	0.85058	0.453386	0.861607	0.886351	0.577761	0.976711
LOC112444595	-		486.995	0.880092	0.723403	0.937605	0.521635	0.071263	0.519522	0.938446	0.860262	0.996515
CAT	ENSBTAG00000020980	ription: catalase	486.653	1.61559	0.353329	0.804324	0.954961	0.92894	0.989218	1.00414	0.993632	0.998586
PFDN5	ENSBTAG00000008935	ription: prefoldin subunit 5	486.572	0.910785	0.697764	0.931611	0.869746	0.560789	0.905243	0.996832	0.989477	0.998038
SECISBP2L	ENSBTAG00000046553	ription: SECIS binding protein 2 like	485.72	0.985267	0.964614	0.993649	0.744581	0.377541	0.82283	1.14985	0.676308	0.986223
VDAC3	ENSBTAG00000014068	ription: voltage dependent anion channel 3	485.228	1.18521	0.499885	0.861112	1.28522	0.317723	0.791634	0.957214	0.862379	0.996515
CALU	ENSBTAG00000016481	iption: calumenin	485.005	1.38546	0.263993	0.739312	1.17786	0.574355	0.91026	1.2226	0.491401	0.963311
SUPT16H	ENSBTAG00000020421	ription: SPT16 homolog, facilitates chromatin remodeling subunit	484.548	0.580878	0.142113	0.614947	0.462226	0.036829	0.421181	0.627215	0.207421	0.828651
CCDC93	ENSBTAG00000010221	ription: coiled-coil domain containing 93	483.615	0.718295	0.17407	0.654246	0.832162	0.448513	0.86003	0.931822	0.771434	0.993506
SNW1	ENSBTAG00000008136	cription: SNW domain containing 1	482.525	0.767398	0.305648	0.768213	0.811633	0.41786	0.845993	0.926958	0.768971	0.993506
MFHAS1	ENSBTAG00000015913	cription: multifunctional ROCO family signaling regulator 1	482.49	2.66408	0.00478	0.178115	0.954872	0.894297	0.981409	1.07796	0.829299	0.994658
PGM2	ENSBTAG00000005773	iption: phosphoglucomutase 2	481.247	0.736433	0.21571	0.699075	0.682122	0.120545	0.607517	0.780147	0.31502	0.906446
CREBBP	ENSBTAG00000026403	iption: CREB binding protein	480.537	0.675657	0.228425	0.7113	0.593654	0.108592	0.587333	0.858718	0.639609	0.986223
API5	ENSBTAG00000014474	ription: apoptosis inhibitor 5	480.463	1.1655	0.567264	0.88668	1.30825	0.314212	0.790835	1.10065	0.720304	0.986223
SMC6	ENSBTAG00000018256	ription: structural maintenance of chromosomes 6	480.312	0.809099	0.427972	0.833671	0.739742	0.258227	0.757533	0.749421	0.280754	0.893373
SPCS3	ENSBTAG00000014146	ption: signal peptidase complex subunit 3	480.114	2.20289	0.019065	0.300831	2.13938	0.023821	0.362283	1.33941	0.386557	0.928569
NR2F2	ENSBTAG00000018007	cription: nuclear receptor subfamily 2 group F member 2	479.628	0.634253	0.107018	0.564	0.442909	0.003896	0.181852	0.594378	0.06569	0.562948
CCDC59	ENSBTAG00000036282	ription: coiled-coil domain containing 59	479.201	0.850728	0.450514	0.839682	0.821566	0.357012	0.811124	1.02463	0.909468	0.9966
MED13	ENSBTAG00000011721	ription: mediator complex subunit 13	478.933	1.03669	0.908614	0.980747	0.678983	0.217076	0.724592	0.790477	0.454323	0.955863
EIF4A2	ENSBTAG00000014724	ription: eukaryotic translation initiation factor 4A2	478.854	1.61832	0.118786	0.580692	1.83379	0.048957	0.465238	1.84821	0.046486	0.496704
SLC40A1	ENSBTAG00000010498	tion: solute carrier family 40 member 1	478.654	0.734293	0.304339	0.76748	1.28118	0.408039	0.841567	1.01626	0.957162	0.997692
TACC1	ENSBTAG00000004238	ription: transforming acidic coiled-coil containing protein 1	478.58	0.668326	0.137766	0.609693	0.843247	0.528676	0.895164	0.492349	0.00923	0.247455
PCNP	ENSBTAG00000015069	iption: PEST proteolytic signal containing nuclear protein	478.27	0.827231	0.514492	0.867361	1.02181	0.940717	0.990759	1.05322	0.858418	0.996515
NDUFB1	ENSBTAG00000015156	cription: NADH:ubiquinone oxidoreductase subunit B1	477.745	1.31957	0.567656	0.88668	2.68007	0.041905	0.443547	0.949775	0.915492	0.9966
FRG1	ENSBTAG00000007089	ription: FSHD region 1	477.391	0.948861	0.844436	0.965414	0.679848	0.148646	0.650017	0.860955	0.576013	0.975967
LOC100847604	-		477.222	1.59485	0.019942	0.30626	1.87571	0.001628	0.124428	1.25491	0.258885	0.877415
PTP4A1	ENSBTAG00000002275	on: protein tyrosine phosphatase 4A1	477.187	1.58546	0.208062	0.69239	2.16139	0.034954	0.412	1.40484	0.353364	0.917073
CD2AP	ENSBTAG00000000322	ription: CD2 associated protein	477.182	1.04257	0.86284	0.969875	0.541417	0.01101	0.290237	0.742956	0.219361	0.842201
MGC148714	ENSBTAG00000014130	ription: cytochrome c oxidase subunit 6C	477.072	1.73629	0.028876	0.346951	1.56965	0.073618	0.525246	1.01492	0.953408	0.997578
TMEM50A	ENSBTAG00000001296	scription: transmembrane protein 50A	476.56	1.10233	0.750535	0.943936	1.48587	0.195167	0.705169	0.720305	0.285438	0.895199
CD74	ENSBTAG00000015228	ription: CD74 molecule	475.116	0.425142	0.002092	0.121581	0.464478	0.005657	0.214479	0.184686	1.68e-09	7.57e-06
PUF60	ENSBTAG00000037493	ion: poly(U) binding splicing factor 60	474.993	1.71174	0.068408	0.479498	1.57561	0.122657	0.610395	1.27413	0.412121	0.939113
PDIA4	ENSBTAG00000017143	scription: protein disulfide isomerase family A member 4	474.717	4.16689	0.005195	0.179602	4.26351	0.004497	0.19832	2.11398	0.14311	0.738898
GRB2	ENSBTAG00000004736	ription: growth factor receptor bound protein 2	474.45	0.854781	0.498861	0.861112	1.18316	0.466279	0.867604	0.910226	0.685141	0.986223
LOC616200	-		473.737	0.50162	0.081658	0.509517	0.887374	0.762411	0.959984	0.592738	0.186684	0.799835
RHOQ	ENSBTAG00000013749	ription: ras homolog family member Q	473.669	0.820552	0.407559	0.827389	1.03782	0.875847	0.978814	1.27502	0.30765	0.901916
GSTP1	ENSBTAG00000051210	ription: glutathione S-transferase pi 1	472.509	1.02611	0.943863	0.989382	0.816234	0.578806	0.911857	0.482703	0.047241	0.49964
IGFBP3	ENSBTAG00000003994	iption: insulin like growth factor binding protein 3	472.28	1.04774	0.825761	0.961462	0.56726	0.007432	0.243575	0.702928	0.097363	0.646175
TNRC6A	ENSBTAG00000017999	ription: trinucleotide repeat containing adaptor 6A	471.831	0.675285	0.124237	0.590835	0.812711	0.414984	0.845933	0.747309	0.253929	0.871111
ATF3	ENSBTAG00000008545	cription: activating transcription factor 3	471.55	2.02993	0.040162	0.403704	1.21658	0.569792	0.907951	1.03238	0.926561	0.9966
B4GALT5	ENSBTAG00000012626	cription: beta-1,4-galactosyltransferase 5	471.441	1.08751	0.706967	0.933434	1.0143	0.949094	0.992737	0.788043	0.287243	0.895506
SNX2	ENSBTAG00000025358	ription: sorting nexin 2	471.124	0.687635	0.063627	0.469209	0.854076	0.431642	0.852303	0.829195	0.35289	0.917073
ARMC1	ENSBTAG00000015901	cription: armadillo repeat containing 1	470.294	1.38817	0.260128	0.737652	0.869073	0.629751	0.924915	1.0667	0.824774	0.994236
SAFB	ENSBTAG00000007875	ription: scaffold attachment factor B	470.082	0.824481	0.560417	0.885395	0.504285	0.038805	0.430646	0.795024	0.489073	0.963171
APOC2	ENSBTAG00000020558	ription: apolipoprotein C2	470.038	2.13419	0.063018	0.469108	2.16548	0.057867	0.486505	2.54744	0.021806	0.359354
CGGBP1	ENSBTAG00000046959	ription: CGG triplet repeat binding protein 1	469.98	1.09944	0.714567	0.937131	1.10363	0.702877	0.945456	1.11457	0.675662	0.986223
GOLGA7	ENSBTAG00000027626	ription: golgin A7	469.893	1.16717	0.513136	0.866674	1.27829	0.297232	0.783172	1.18106	0.481536	0.959626
PTTG1IP	ENSBTAG00000021771	scription: PTTG1 interacting protein	469.777	1.08388	0.766144	0.945904	1.36134	0.253185	0.75337	1.08699	0.758141	0.992607
HSPA6	-		469.097	4.85193	0.002312	0.124309	1.67542	0.319613	0.792136	1.5767	0.380407	0.926804
EMC3	ENSBTAG00000003882	ription: ER membrane protein complex subunit 3	468.522	0.880543	0.654797	0.915845	1.66419	0.07218	0.520812	0.990629	0.973593	0.997692
UBE2L3	ENSBTAG00000013038	cription: ubiquitin conjugating enzyme E2 L3	468.423	1.68852	0.119001	0.580692	1.15589	0.666208	0.9373	0.837743	0.599224	0.979233
CYP51A1	ENSBTAG00000001992	ption: cytochrome P450, family 51, subfamily A, polypeptide 1	468.393	0.857328	0.642436	0.911477	1.14031	0.691342	0.941922	1.09601	0.781997	0.993506
PACSIN2	ENSBTAG00000019290	scription: protein kinase C and casein kinase substrate in neurons 2	468.326	1.70925	0.059362	0.458668	1.24046	0.447981	0.85968	1.72205	0.055945	0.529453
MAFB	ENSBTAG00000003396	cription: MAF bZIP transcription factor B	467.701	0.850766	0.705863	0.933219	0.701827	0.407995	0.841567	0.608326	0.246176	0.861484
TTC14	ENSBTAG00000001968	ription: tetratricopeptide repeat domain 14	467.226	0.932924	0.820389	0.960202	1.36156	0.311338	0.788813	1.14814	0.651219	0.986223
CRELD2	ENSBTAG00000047801	cription: cysteine rich with EGF like domains 2	467.004	2.31638	0.071212	0.486569	2.63496	0.03726	0.421827	3.4305	0.008074	0.236558
AK2	ENSBTAG00000017605	cription: adenylate kinase 2	466.804	2.45455	0.013171	0.262075	2.00125	0.055239	0.480395	2.28045	0.022886	0.364503
FOXO3	ENSBTAG00000011234	ription: forkhead box O3	466.518	1.38665	0.154768	0.630899	1.25656	0.31886	0.791785	1.26139	0.312598	0.904602
CSNK2A2	ENSBTAG00000013784	cription: casein kinase 2 alpha 2	464.872	1.18531	0.525226	0.871511	1.0839	0.76276	0.959984	2.1232	0.004789	0.184413
PARD6B	ENSBTAG00000021601	ription: par-6 family cell polarity regulator beta	464.763	1.414	0.436226	0.836244	0.219098	0.000669	0.08291	1.09337	0.841066	0.994683
PIGC	ENSBTAG00000024542	cription: phosphatidylinositol glycan anchor biosynthesis class C	464.252	1.30547	0.201141	0.682963	1.23793	0.304295	0.786628	1.20662	0.368269	0.923646
STX2	ENSBTAG00000007988	ription: syntaxin 2	464.122	0.700843	0.334697	0.790826	0.896184	0.765693	0.960477	0.476174	0.044407	0.482895
MAT2A	ENSBTAG00000020873	cription: methionine adenosyltransferase 2A	463.708	1.27753	0.348376	0.800055	0.894318	0.668548	0.9373	1.075	0.782127	0.993506
STOML2	ENSBTAG00000011388	ription: stomatin like 2	463.457	1.07223	0.72665	0.937626	1.65837	0.010583	0.288352	1.76316	0.004302	0.172594
FUS	ENSBTAG00000005757	ription: FUS RNA binding protein	463.12	1.03418	0.886548	0.97642	1.15967	0.527873	0.895164	1.13561	0.589192	0.976853
NAP1L4	ENSBTAG00000022160	ription: nucleosome assembly protein 1 like 4	463.001	0.658011	0.039999	0.403286	1.11653	0.584936	0.913216	1.23596	0.295567	0.898601
DNAJB9	ENSBTAG00000046588	ription: DnaJ heat shock protein family (Hsp40) member B9	462.74	4.33082	0.000406	0.058144	4.74728	0.000169	0.047528	3.48131	0.002629	0.132993
PGD	ENSBTAG00000013527	cription: phosphogluconate dehydrogenase	462.662	0.674378	0.132148	0.603123	1.16513	0.557167	0.904398	0.61483	0.063312	0.557792
WNK1	ENSBTAG00000005221	cription: WNK lysine deficient protein kinase 1	462.526	0.764359	0.240056	0.721277	0.710608	0.133895	0.631481	0.862119	0.516333	0.965434
DNMT3A	ENSBTAG00000021143	ription: DNA methyltransferase 3 alpha	462.24	0.400257	0.017202	0.288435	0.183982	1.07e-05	0.011115	0.627262	0.224389	0.845182
N4BP2	ENSBTAG00000000175	iption: NEDD4 binding protein 2	461.816	1.14583	0.592117	0.895987	0.605094	0.048002	0.463858	1.06845	0.794529	0.993506
CFLAR	ENSBTAG00000010998	iption: CASP8 and FADD like apoptosis regulator	461.365	1.68111	0.054777	0.444534	1.07012	0.802008	0.968247	1.02198	0.936121	0.9966
NFKB1	ENSBTAG00000020270	ription: nuclear factor kappa B subunit 1	461.065	1.01485	0.964234	0.993649	0.595479	0.114567	0.597662	0.458649	0.018098	0.330401
ISCA1	ENSBTAG00000053156	ription: iron-sulfur cluster assembly 1	460.581	0.947831	0.830998	0.962402	1.05914	0.818398	0.969982	0.815545	0.417313	0.939775
DDX46	ENSBTAG00000021520	iption: DEAD-box helicase 46	460.492	0.689237	0.083241	0.514833	0.802271	0.30262	0.785405	0.670945	0.063456	0.557966
TRIB1	ENSBTAG00000023179	cription: tribbles pseudokinase 1	460.375	0.87746	0.539931	0.878575	0.906843	0.645244	0.930147	0.652355	0.045932	0.494698
TBL1X	ENSBTAG00000018112	scription: transducin beta like 1 X-linked	459.56	0.763711	0.451418	0.840019	0.69356	0.306041	0.786819	0.653133	0.234372	0.852067
MED13L	ENSBTAG00000001888	ription: mediator complex subunit 13L	459.546	1.08362	0.739347	0.940483	0.884202	0.609334	0.919598	1.02915	0.905274	0.9966
GNS	ENSBTAG00000017465	iption: glucosamine (N-acetyl)-6-sulfatase	459.48	0.726206	0.241043	0.722145	1.1042	0.715383	0.949298	0.403301	0.00093	0.076617
MYADM	ENSBTAG00000018152	ription: myeloid associated differentiation marker	459.438	0.6285	0.21136	0.696027	0.914216	0.808757	0.969426	1.26668	0.523804	0.965898
BAZ1B	ENSBTAG00000005197	ription: bromodomain adjacent to zinc finger domain 1B	459.367	1.03521	0.923351	0.984303	0.554282	0.100824	0.576274	0.814642	0.568967	0.975
PDS5A	ENSBTAG00000017809	ription: PDS5 cohesin associated factor A	459.294	1.1238	0.658613	0.917877	0.904969	0.704935	0.946074	1.02375	0.92926	0.9966
AKR1C4	ENSBTAG00000022564	ription: aldo-keto reductase family 1, member C4 (chlordecone reductase; 3-alpha hydroxysteroid dehydrogenase, type I; dihydrodiol dehydrogenase 4)	459.051	1.35819	0.456866	0.844035	0.809151	0.606722	0.919329	1.25481	0.581301	0.976853
CHCHD7	ENSBTAG00000049910	ription: coiled-coil-helix-coiled-coil-helix domain containing 7	458.909	1.42213	0.258841	0.736334	0.772707	0.408309	0.841882	0.987169	0.967021	0.997692
RNF216	ENSBTAG00000017175	ription: ring finger protein 216	458.706	0.845685	0.642057	0.911377	0.713636	0.348927	0.807398	0.655774	0.242407	0.85742
TRIB2	ENSBTAG00000016045	cription: tribbles pseudokinase 2	457.963	1.75162	0.016422	0.286584	0.954744	0.842824	0.974234	1.53178	0.068241	0.572363
OSBPL8	ENSBTAG00000004427	ption: oxysterol binding protein like 8	457.889	0.732222	0.272218	0.74442	0.663998	0.1482	0.650017	0.954786	0.870384	0.9966
INHBA	ENSBTAG00000048508	iption: inhibin subunit beta A	457.442	0.623568	0.11038	0.567731	0.380224	0.001072	0.101437	0.531401	0.032768	0.419076
PBDC1	ENSBTAG00000003609	ription: polysaccharide biosynthesis domain containing 1	457.281	0.923304	0.771088	0.94628	0.728151	0.246648	0.748444	0.615804	0.077875	0.599114
SMC5	ENSBTAG00000018437	iption: structural maintenance of chromosomes 5	457.161	0.766333	0.190689	0.67247	0.675582	0.052764	0.475108	1.10882	0.610482	0.980387
ANXA4	ENSBTAG00000001105	ription: annexin A4	456.688	1.13305	0.703709	0.933121	2.42645	0.006721	0.230991	2.39742	0.00759	0.233067
MDH2	ENSBTAG00000009462	ription: malate dehydrogenase 2	456.518	0.820878	0.368201	0.812549	0.919356	0.700082	0.944774	0.97464	0.906676	0.9966
CHKA	ENSBTAG00000010304	cription: choline kinase alpha	456.409	1.08963	0.870393	0.971522	1.73586	0.293913	0.779706	1.94112	0.207072	0.828651
HSD17B10	ENSBTAG00000017779	ription: hydroxysteroid 17-beta dehydrogenase 10	456.394	1.04826	0.890814	0.977209	1.22544	0.552975	0.902741	1.3766	0.351569	0.916127
PAK1IP1	ENSBTAG00000018674	cription: PAK1 interacting protein 1	456.272	2.25468	0.008151	0.206152	1.11558	0.721914	0.949811	1.6031	0.125068	0.712489
SLC38A1	ENSBTAG00000000859	iption: solute carrier family 38 member 1	456.167	2.38568	0.010338	0.232167	3.14997	0.000696	0.083682	3.06416	0.000951	0.077704
G3BP1	ENSBTAG00000020309	iption: G3BP stress granule assembly factor 1	454.739	0.608024	0.088541	0.527232	0.535547	0.032153	0.398425	0.810639	0.471842	0.959626
RAB10	ENSBTAG00000000985	cription: RAB10, member RAS onco family	454.595	1.40993	0.219716	0.701014	0.784315	0.38534	0.825495	0.827268	0.49933	0.965063
CCDC117	ENSBTAG00000003557	ription: coiled-coil domain containing 117	454.535	1.11591	0.620723	0.903406	1.02225	0.920648	0.986023	1.14413	0.543598	0.970757
ERBIN	ENSBTAG00000000415	cription: erbb2 interacting protein	454.489	1.45948	0.232709	0.716112	1.0439	0.892037	0.981409	0.983349	0.957802	0.997692
ANGPTL8	ENSBTAG00000009570	iption: angiopoietin like 8	454.438	8.75987	4.54e-05	0.018483	6.98834	0.000257	0.052005	9.90447	1.64e-05	0.006316
MTCH2	ENSBTAG00000018742	cription: mitochondrial carrier 2	454.342	1.38745	0.13428	0.604008	1.35192	0.166546	0.672456	1.09216	0.687555	0.986223
HBP1	ENSBTAG00000005524	iption: HMG-box transcription factor 1	453.994	1.28681	0.40331	0.825438	1.31245	0.36656	0.817323	1.33818	0.334333	0.909987
IBTK	ENSBTAG00000026716	ription: inhibitor of Bruton tyrosine kinase	453.609	1.511	0.242056	0.723108	1.51437	0.238777	0.741531	2.27294	0.019838	0.345939
LOC101902561	ENSBTAG00000038379	iption: ]	453.531	0.995728	0.989705	0.997934	0.548023	0.069832	0.516207	1.13376	0.705085	0.986223
DDOST	ENSBTAG00000006085	cription: dolichyl-diphosphooligosaccharide--protein glycosyltransferase non-catalytic subunit	453.493	1.03866	0.869387	0.971332	1.17442	0.484133	0.874263	0.914021	0.697169	0.986223
CRIM1	ENSBTAG00000009020	ription: cysteine rich transmembrane BMP regulator 1	453.47	1.86538	0.129213	0.598259	1.44378	0.371188	0.819996	1.23419	0.608972	0.979956
PLAUR	ENSBTAG00000013125	cription: plasminogen activator, urokinase receptor	453.429	1.63155	0.33927	0.793799	2.73574	0.049203	0.465238	1.79778	0.252164	0.868656
DGUOK	ENSBTAG00000012037	cription: deoxyguanosine kinase	453.067	1.09377	0.769417	0.945938	1.81386	0.050546	0.468225	2.23758	0.008251	0.237612
NEMF	ENSBTAG00000004934	cription: nuclear export mediator factor	453.061	0.833787	0.414715	0.829044	0.744571	0.184208	0.693272	0.859768	0.497867	0.964282
LOC785503	-		453.019	1.04151	0.910067	0.980802	0.775975	0.480827	0.873964	0.853129	0.65934	0.986223
CTSH	ENSBTAG00000010992	cription: cathepsin H	452.599	0.385095	0.014162	0.269792	1.40672	0.378194	0.823454	0.286723	0.001352	0.090456
CHMP5	ENSBTAG00000012383	iption: charged multivesicular body protein 5	452.363	1.01963	0.92527	0.984938	1.7437	0.006853	0.234232	1.2903	0.217909	0.840639
ATP5ME	ENSBTAG00000017496	cription: ATP synthase membrane subunit e	452.317	1.88944	0.034871	0.374522	1.39243	0.271909	0.765764	0.926345	0.80039	0.993506
CCT5	ENSBTAG00000017889	cription: chaperonin containing TCP1 subunit 5	451.928	0.887057	0.621609	0.903653	0.985087	0.950482	0.992737	0.69271	0.131405	0.723209
NUFIP2	-		451.687	1.085	0.746117	0.94176	0.837925	0.482048	0.874263	0.807949	0.398366	0.935569
TCIRG1	ENSBTAG00000000292	ription: T cell immune regulator 1, ATPase H+ transporting V0 subunit a3	451.461	0.692174	0.244626	0.725502	1.80564	0.060216	0.494693	1.39355	0.292357	0.896924
SAR1A	ENSBTAG00000016858	cription: secretion associated Ras related GTPase 1A	451.44	2.12822	0.007244	0.198383	1.72065	0.053349	0.475759	1.35854	0.277074	0.893373
SUCLG1	ENSBTAG00000006075	ription: succinate-CoA ligase GDP/ADP-forming subunit alpha	451.144	1.07368	0.757892	0.945792	1.48059	0.087114	0.551857	1.4504	0.106214	0.670339
MEF2A	ENSBTAG00000010649	iption: myocyte enhancer factor 2A	450.474	0.973947	0.926609	0.985504	0.578725	0.056216	0.481455	0.769608	0.361483	0.921167
CNPPD1	ENSBTAG00000012619	scription: cyclin Pas1/PHO80 domain containing 1	450.312	1.11139	0.730085	0.938292	1.41723	0.253357	0.75337	1.34848	0.328428	0.909987
PPP2R5C	ENSBTAG00000020192	ription: protein phosphatase 2 regulatory subunit B'gamma	450.018	0.784193	0.298772	0.762883	0.916363	0.707589	0.946763	1.00127	0.995656	0.999354
RIF1	ENSBTAG00000021020	ription: replication timing regulatory factor 1	449.626	0.898675	0.770356	0.946225	0.581654	0.138492	0.636221	0.933173	0.850108	0.994916
SNX10	ENSBTAG00000001822	ription: sorting nexin 10	449.377	0.39354	0.004266	0.167402	0.803591	0.500847	0.883943	0.391445	0.004063	0.167825
RWDD4	ENSBTAG00000003081	cription: RWD domain containing 4	449.365	0.835337	0.329224	0.785872	0.819719	0.278168	0.770021	0.987336	0.944823	0.997224
MARF1	ENSBTAG00000020387	cription: meiosis regulator and mRNA stability factor 1	449.356	1.00389	0.988543	0.997916	1.16544	0.569614	0.907951	1.12665	0.65875	0.986223
CDC37	ENSBTAG00000011699	ription: cell division cycle 37, HSP90 cochaperone	449.298	0.529001	0.011354	0.24068	0.743129	0.235157	0.739128	0.81994	0.428579	0.944681
CFH	ENSBTAG00000023177	iption: complement factor H	448.858	0.412527	0.000638	0.070283	0.871033	0.590315	0.915207	1.75665	0.028029	0.398065
ROMO1	ENSBTAG00000027361	ription: reactive oxygen species modulator 1	448.479	1.39282	0.201009	0.682963	1.47318	0.133831	0.631481	1.09222	0.73398	0.988575
EPB41L2	ENSBTAG00000005960	ription: erythrocyte membrane protein band 4.1 like 2	448.205	1.08465	0.735279	0.9395	0.768112	0.271588	0.765708	0.705995	0.148818	0.74728
CCNYL1	ENSBTAG00000016297	iption: cyclin Y like 1	448.083	1.04838	0.856511	0.968022	0.602358	0.052265	0.473998	0.62538	0.073385	0.589616
C7H1orf35	ENSBTAG00000020720	tion: chromosome 7 C1orf35 homolog	447.691	1.04311	0.837161	0.963981	0.983303	0.934375	0.99071	1.12312	0.571682	0.975
UBE2H	ENSBTAG00000000911	ription: ubiquitin conjugating enzyme E2 H	446.71	0.85113	0.449302	0.83956	0.748728	0.17276	0.679436	0.999368	0.997631	0.99987
USP4	ENSBTAG00000011899	ription: ubiquitin specific peptidase 4	446.5	1.24209	0.466674	0.847059	0.933938	0.818303	0.969982	0.848734	0.582592	0.976853
TNRC6B	ENSBTAG00000021076	cription: trinucleotide repeat containing adaptor 6B	446.15	1.04815	0.880031	0.975009	0.637186	0.147794	0.649776	0.78586	0.439844	0.951771
REEP5	ENSBTAG00000012804	ption: receptor accessory protein 5	445.809	1.83264	0.062818	0.468744	1.34559	0.361547	0.814752	1.30324	0.416587	0.939764
UQCR11	ENSBTAG00000008692	ription: ubiquinol-cytochrome c reductase, complex III subunit XI	445.345	1.31578	0.284661	0.751973	1.30682	0.295571	0.782129	1.1132	0.676297	0.986223
PLA2G16	ENSBTAG00000015248	cription: phospholipase A2, group XVI	445.208	0.968297	0.901512	0.979322	1.53248	0.09935	0.574654	1.38947	0.205508	0.825578
CAMK2D	ENSBTAG00000014463	iption: calcium/calmodulin dependent protein kinase II delta	445.04	0.976145	0.921705	0.983568	0.694749	0.137595	0.636221	0.616953	0.050131	0.511007
ATP5PO	ENSBTAG00000018278	tion: ATP synthase peripheral stalk subunit OSCP	444.961	1.17175	0.534478	0.874311	1.37772	0.207608	0.71925	1.13102	0.629587	0.985618
EIF3I	ENSBTAG00000014388	scription: eukaryotic translation initiation factor 3 subunit I	444.952	1.14581	0.608309	0.899823	1.18137	0.529114	0.895179	1.32895	0.283995	0.894899
PARD3	ENSBTAG00000014991	ription: par-3 family cell polarity regulator	444.785	1.06281	0.853113	0.967897	1.06929	0.838347	0.972742	1.36389	0.34517	0.913172
UBTF	ENSBTAG00000005067	cription: upstream binding transcription factor	444.657	1.02434	0.948739	0.989663	0.603309	0.176619	0.682718	0.817684	0.590807	0.977071
MBNL2	ENSBTAG00000018313	ription: muscleblind like splicing regulator 2	444.336	1.15302	0.550717	0.883414	0.985407	0.950764	0.992737	0.755178	0.240977	0.856893
SERPINA3-3	ENSBTAG00000047040	cription: endopin 1b	444.135	3.07058	0.027758	0.341393	2.78605	0.044338	0.452626	2.01359	0.170042	0.781312
SYNE2	ENSBTAG00000025450	ription: spectrin repeat containing nuclear envelope protein 2	442.782	1.14201	0.675253	0.923702	0.573566	0.079505	0.536455	0.793636	0.466572	0.958582
TMEM9B	ENSBTAG00000008310	ription: TMEM9 domain family member B	442.528	0.834561	0.423526	0.831583	1.35823	0.172601	0.679436	0.886936	0.595404	0.977974
DNTTIP2	ENSBTAG00000047679	iption: deoxynucleotidyltransferase terminal interacting protein 2	442.492	0.489481	0.027125	0.339143	0.422259	0.007537	0.244102	0.735015	0.340208	0.913172
ITSN1	ENSBTAG00000021997	ption: intersectin 1	442.258	1.06429	0.808147	0.95684	0.722693	0.205053	0.715619	0.924247	0.75909	0.992607
HMGCS1	ENSBTAG00000011839	ription: 3-hydroxy-3-methylglutaryl-CoA synthase 1	442.217	0.838215	0.640214	0.910592	1.59415	0.21541	0.724537	1.50493	0.278173	0.893373
FLNA	ENSBTAG00000011190	ription: filamin A	441.966	1.00895	0.980465	0.995823	0.83444	0.618795	0.922025	0.526742	0.07907	0.601981
CEP83	ENSBTAG00000004484	ription: centrosomal protein 83	441.903	1.98883	0.011531	0.242497	1.08929	0.7533	0.956024	1.34952	0.27171	0.889796
LOC104975663	-		441.797	2.18891	0.013582	0.265215	2.07683	0.021117	0.349083	1.75274	0.07735	0.597992
GMPPB	ENSBTAG00000032026	ription: GDP-mannose pyrophosphorylase B	441.688	1.31477	0.301437	0.765337	0.67979	0.145016	0.644965	1.52969	0.108305	0.675003
SMCHD1	ENSBTAG00000003354	ription: structural maintenance of chromosomes flexible hinge domain containing 1	441.639	0.783871	0.419667	0.830916	0.556736	0.051987	0.472505	0.852868	0.597832	0.978396
WASF2	ENSBTAG00000018374	cription: WASP family member 2	441.061	0.789818	0.416716	0.829044	0.770891	0.369388	0.818532	0.598619	0.077911	0.599114
CTCF	ENSBTAG00000013757	ription: CCCTC-binding factor	441.043	0.954079	0.89627	0.97828	0.6711	0.268306	0.762377	0.878331	0.719098	0.986223
YPEL5	ENSBTAG00000023744	cription: yippee like 5	440.686	3.06873	0.001025	0.089884	1.82586	0.077814	0.534844	1.74477	0.103726	0.665396
COPB2	ENSBTAG00000014843	cription: COPI coat complex subunit beta 2	439.815	1.00921	0.974183	0.994175	0.97471	0.927825	0.988816	1.19556	0.528371	0.966779
ATP5F1C	ENSBTAG00000013930	cription: ATP synthase F1 subunit gamma	439.764	1.68533	0.144844	0.617793	2.20754	0.026693	0.377897	1.53803	0.229372	0.85063
SNRPD1	ENSBTAG00000008292	cription: small nuclear ribonucleoprotein D1 polypeptide	439.282	1.17077	0.636021	0.908809	1.70304	0.109062	0.587518	1.41673	0.295454	0.898601
TOPORS	ENSBTAG00000005905	iption: TOP1 binding arginine/serine rich protein, E3 ubiquitin ligase	439.029	1.00599	0.982716	0.996579	0.696365	0.189185	0.699109	0.773777	0.353439	0.917073
SERP1	ENSBTAG00000009104	cription: stress associated endoplasmic reticulum protein 1	438.934	2.06856	0.068402	0.479498	1.68366	0.191206	0.701723	1.15801	0.713451	0.986223
TUBA1A	ENSBTAG00000001489	iption: tubulin, alpha 1a	438.705	1.23469	0.496885	0.861038	0.878078	0.674952	0.938987	0.612237	0.115125	0.691105
LEPROTL1	ENSBTAG00000013581	ription: leptin receptor overlapping transcript like 1	438.476	1.25141	0.385275	0.819792	1.50726	0.110977	0.591166	1.21302	0.454928	0.955864
CAPZA2	ENSBTAG00000004072	ription: capping actin protein of muscle Z-line subunit alpha 2	438.34	0.803142	0.353736	0.804643	1.09527	0.698799	0.94408	0.834618	0.444461	0.952648
HSD17B11	ENSBTAG00000006307	scription: hydroxysteroid 17-beta dehydrogenase 11	437.874	1.2495	0.502006	0.861967	1.58572	0.163715	0.668688	1.35169	0.363685	0.921459
UBD	ENSBTAG00000027246	ription: ubiquitin D	437.759	0.546283	0.132361	0.603123	0.735867	0.444423	0.857984	0.248576	0.000557	0.057639
ADD3	ENSBTAG00000003265	ription: adducin 3	437.473	0.963539	0.886956	0.97642	0.617653	0.064931	0.501944	0.454163	0.002667	0.134406
TBC1D17	ENSBTAG00000047035	ription: TBC1 domain family member 17	437.061	1.33726	0.251941	0.730476	1.30183	0.297102	0.783172	1.36812	0.216686	0.840462
WHAMM	-		437.02	1.36448	0.141036	0.612832	0.814119	0.329606	0.797015	1.0436	0.840234	0.994658
HEXB	ENSBTAG00000015512	iption: hexosaminidase subunit beta	436.937	0.482267	0.173793	0.654035	1.91635	0.22364	0.731476	1.50071	0.447893	0.953393
BCL2L13	ENSBTAG00000013956	cription: BCL2 like 13	436.805	1.22575	0.570801	0.887581	1.26667	0.509722	0.888555	1.07036	0.849896	0.994916
APOA1	ENSBTAG00000002258	cription: apolipoprotein A1	436.777	1.88173	0.094852	0.538419	1.80118	0.119598	0.605868	1.69916	0.161467	0.767112
TNIK	-		436.318	0.81495	0.510159	0.865053	0.543201	0.049312	0.465238	0.747955	0.350222	0.915623
ITIH4	ENSBTAG00000007850	ription: inter-alpha-trypsin inhibitor heavy chain 4	435.901	1.61228	0.252798	0.731252	1.25484	0.586542	0.914186	1.60573	0.256913	0.874438
M6PR	ENSBTAG00000018207	cription: mannose-6-phosphate receptor, cation dependent	435.704	0.663706	0.085471	0.521984	1.10841	0.663852	0.936591	0.667989	0.090623	0.632684
FIP1L1	ENSBTAG00000020653	iption: factor interacting with PAPOLA and CPSF1	435.667	1.58954	0.049952	0.429844	1.00945	0.968238	0.994849	1.20953	0.421971	0.941931
EPSTI1	ENSBTAG00000019054	cription: epithelial stromal interaction 1	435.445	0.670114	0.14524	0.618102	0.85203	0.558791	0.905031	0.311201	2.47e-05	0.008566
DYNLL2	ENSBTAG00000025313	ption: dynein light chain LC8-type 2	434.763	1.263	0.43236	0.835485	0.931872	0.812233	0.969515	1.08534	0.783194	0.993506
RASA1	ENSBTAG00000009565	iption: RAS p21 protein activator 1	434.595	1.20219	0.492298	0.859129	1.12489	0.660032	0.935011	1.14799	0.607001	0.979679
RRAS2	ENSBTAG00000011905	ription: RAS related 2	434.288	1.38759	0.314938	0.775503	1.35579	0.349666	0.807499	1.06357	0.850221	0.994916
CLUH	ENSBTAG00000011786	cription: clustered mitochondria homolog	433.917	1.0631	0.841388	0.965154	1.38055	0.29004	0.776399	1.68816	0.086225	0.619765
CNOT7	ENSBTAG00000018036	ription: CCR4-NOT transcription complex subunit 7	433.824	0.853982	0.534772	0.874408	0.87154	0.587451	0.914534	0.992218	0.975475	0.997692
SGMS1	ENSBTAG00000011748	iption: sphingomyelin synthase 1	433.294	0.951389	0.842963	0.965414	0.911866	0.712976	0.948341	0.930532	0.774809	0.993506
USP9X	ENSBTAG00000006242	scription: ubiquitin specific peptidase 9 X-linked	433.139	0.684552	0.202078	0.684181	0.644097	0.137758	0.636221	0.780351	0.403636	0.936394
PARP14	ENSBTAG00000016656	iption: poly(ADP-ribose) polymerase family member 14	432.63	0.644648	0.141858	0.614373	0.793657	0.43804	0.855185	0.450521	0.007795	0.233451
EDEM3	ENSBTAG00000019264	cription: ER degradation enhancing alpha-mannosidase like protein 3	432.468	2.30708	0.000133	0.035145	1.1434	0.540275	0.898086	1.90343	0.003308	0.148019
PITPNB	ENSBTAG00000017799	cription: phosphatidylinositol transfer protein beta	432.397	0.79407	0.275543	0.746415	1.01489	0.943919	0.991443	0.839699	0.408672	0.938581
RABAC1	ENSBTAG00000018633	ription: Rab acceptor 1	432.251	0.978769	0.933234	0.986775	1.65236	0.048648	0.465238	1.41743	0.17227	0.783837
NDUFA6	ENSBTAG00000009509	scription: NADH:ubiquinone oxidoreductase subunit A6	431.976	1.16653	0.603949	0.899429	1.68768	0.077019	0.532707	1.23925	0.470017	0.959626
VAV3	ENSBTAG00000031575	iption: vav guanine nucleotide exchange factor 3	431.833	0.444791	0.048626	0.427057	0.477444	0.071499	0.519522	0.316995	0.005234	0.192102
UBA1	ENSBTAG00000016764	iption: ubiquitin like modifier activating enzyme 1	431.436	0.990161	0.968827	0.993894	0.963704	0.883486	0.980588	0.968039	0.897895	0.9966
IVNS1ABP	ENSBTAG00000014249	cription: influenza virus NS1A binding protein	431.411	1.22981	0.372768	0.813826	0.715753	0.149361	0.650294	0.737708	0.191833	0.80831
RFX1	ENSBTAG00000008854	iption: regulatory factor X1	431.151	1.39738	0.11267	0.57038	0.778798	0.235706	0.739599	1.17657	0.441575	0.952648
ALDH4A1	ENSBTAG00000030335	cription: aldehyde dehydrogenase 4 family member A1	431.131	1.39021	0.230261	0.713637	0.614161	0.07607	0.532067	0.929349	0.790062	0.993506
C8H9orf3	-		430.903	1.32957	0.243355	0.724507	1.24787	0.363092	0.815532	1.33133	0.241316	0.856893
UQCRQ	ENSBTAG00000009479	iption: ubiquinol-cytochrome c reductase complex III subunit VII	430.897	1.73237	0.044193	0.415005	1.87799	0.020673	0.34658	1.73329	0.044042	0.482427
CPEB4	ENSBTAG00000009995	ption: cytoplasmic polyadenylation element binding protein 4	430.437	1.36139	0.147051	0.619583	0.954622	0.826896	0.970039	1.06285	0.775037	0.993506
ITGA2	ENSBTAG00000019289	cription: integrin subunit alpha 2	430.39	0.551944	0.049654	0.427972	0.551404	0.048453	0.465108	1.64229	0.099614	0.649816
EIF3K	ENSBTAG00000011212	ription: eukaryotic translation initiation factor 3 subunit K	430.341	0.957261	0.883972	0.975902	1.18997	0.560028	0.905066	0.972776	0.926537	0.9966
RIOK3	ENSBTAG00000010042	cription: RIO kinase 3	430.232	2.13715	0.002569	0.131044	1.1363	0.611919	0.920332	1.30144	0.29705	0.898601
LRRC8A	ENSBTAG00000013030	ription: leucine rich repeat containing 8 VRAC subunit A	430.06	0.87678	0.667342	0.920606	0.784995	0.428018	0.851384	0.612936	0.110355	0.679333
ZCRB1	ENSBTAG00000019119	iption: zinc finger CCHC-type and RNA binding motif containing 1	429.99	0.763494	0.227132	0.71023	0.932439	0.752907	0.956024	0.833293	0.414194	0.939113
GLUL	ENSBTAG00000013631	cription: glutamate-ammonia ligase	429.182	0.665342	0.280524	0.751045	1.03296	0.931369	0.990297	0.827108	0.614931	0.982269
NGDN	ENSBTAG00000009595	cription: neuroguidin	428.073	0.782283	0.580794	0.891388	1.06091	0.894046	0.981409	1.04301	0.924503	0.9966
CCL2	ENSBTAG00000037811	cription: chemokine (C-C motif) ligand 2	428.026	1.71203	0.353125	0.804324	2.93856	0.062469	0.499867	0.498256	0.230303	0.85063
IRS2	-		427.868	1.83151	0.049496	0.427972	1.2473	0.47283	0.870683	1.63503	0.110713	0.680162
BAZ2B	ENSBTAG00000020654	iption: bromodomain adjacent to zinc finger domain 2B	427.49	0.482167	0.018434	0.295935	0.619707	0.120739	0.608015	0.637215	0.144887	0.741599
PSMD8	ENSBTAG00000031641	ription: proteasome 26S subunit, non-ATPase 8	427.377	0.819444	0.507242	0.86341	1.29518	0.387221	0.827824	0.948858	0.861144	0.996515
SEPHS2	-		426.917	1.3769	0.315395	0.776072	1.08921	0.788286	0.965969	1.07418	0.822463	0.994053
PDZD8	ENSBTAG00000011401	cription: PDZ domain containing 8	426.39	1.04664	0.85073	0.967049	0.940987	0.801184	0.968053	1.13349	0.604917	0.979657
CTTN	ENSBTAG00000006071	ription: cortactin	426.307	1.21315	0.598228	0.89792	2.22347	0.028852	0.389673	1.81103	0.104882	0.668263
COA3	ENSBTAG00000019911	cription: cytochrome c oxidase assembly factor 3	426.079	0.689494	0.340187	0.794978	0.853213	0.683204	0.941025	1.06733	0.867095	0.9966
MICAL2	ENSBTAG00000014855	cription: microtubule associated monooxygenase, calponin and LIM domain containing 2	425.625	2.60769	0.002015	0.121581	1.52014	0.177098	0.683007	2.88166	0.000649	0.064896
ATP6AP2	ENSBTAG00000017801	scription: ATPase H+ transporting accessory protein 2	425.505	1.05381	0.798341	0.953368	1.45469	0.065974	0.502766	0.733992	0.133586	0.72692
CDK9	ENSBTAG00000004695	ription: cyclin dependent kinase 9	425.347	1.18159	0.403321	0.825438	1.23054	0.29649	0.783172	0.911837	0.645049	0.986223
NET1	ENSBTAG00000007648	cription: neuroepithelial cell transforming 1	425.19	0.757903	0.292713	0.75844	0.984662	0.953013	0.993505	0.882313	0.634355	0.986223
MFSD1	ENSBTAG00000009263	scription: major facilitator superfamily domain containing 1	424.803	1.566	0.031592	0.360676	1.13494	0.54324	0.899098	1.36395	0.137504	0.732397
SLC44A1	ENSBTAG00000007163	iption: solute carrier family 44 member 1	424.499	0.900085	0.761372	0.945799	1.35092	0.384364	0.825312	0.659669	0.230837	0.850712
PSMC3	ENSBTAG00000021744	cription: proteasome 26S subunit, ATPase 3	424.232	1.16607	0.63805	0.909889	0.938954	0.846884	0.974855	0.809984	0.519447	0.965898
TNFRSF1A	ENSBTAG00000004211	cription: TNF receptor superfamily member 1A	423.979	0.566305	0.018171	0.29385	1.0173	0.942789	0.991357	0.650871	0.074174	0.589616
OGA	ENSBTAG00000016336	cription: O-GlcNAcase	423.623	1.28398	0.240914	0.722141	1.01065	0.960229	0.994315	1.29616	0.223757	0.84486
NOP10	ENSBTAG00000025632	ription: NOP10 ribonucleoprotein	423.545	1.24143	0.331546	0.78689	1.24966	0.315203	0.790835	1.01986	0.929786	0.9966
RIOK1	ENSBTAG00000013821	cription: RIO kinase 1	422.685	1.01801	0.931494	0.986241	0.674389	0.057289	0.484419	0.850674	0.436945	0.948898
TMEM147	ENSBTAG00000015920	ription: transmembrane protein 147	422.095	1.00061	0.998144	0.999676	0.993566	0.980254	0.995937	0.823225	0.457718	0.956432
PPT1	ENSBTAG00000013367	cription: palmitoyl-protein thioesterase 1	422.003	0.420395	0.041083	0.406515	0.739319	0.47536	0.872226	0.448058	0.058411	0.542386
AKAP13	ENSBTAG00000037383	ription: A-kinase anchoring protein 13	421.808	0.471024	0.036598	0.384223	0.640042	0.214132	0.724021	0.436874	0.021568	0.358743
VAPB	ENSBTAG00000017424	cription: VAMP associated protein B and C	421.368	1.02404	0.916594	0.982664	1.22339	0.371627	0.819996	1.33384	0.203336	0.823013
ECPAS	ENSBTAG00000006712	scription: Ecm29 proteasome adaptor and scaffold	420.801	0.631904	0.11965	0.581885	0.63284	0.119725	0.605868	1.01262	0.966012	0.997692
FCF1	ENSBTAG00000020381	ription: FCF1 rRNA-processing protein	420.708	1.0947	0.717344	0.937605	1.27532	0.328701	0.797015	1.11097	0.673821	0.986223
QSER1	ENSBTAG00000014399	ription: glutamine and serine rich 1	420.574	0.708854	0.192565	0.674269	0.677147	0.138586	0.636221	0.92666	0.772708	0.993506
TLK1	ENSBTAG00000006918	iption: tousled like kinase 1	420.574	0.87385	0.586633	0.89339	0.693162	0.138541	0.636221	0.930442	0.771255	0.993506
COL4A1	ENSBTAG00000012849	cription: collagen type IV alpha 1 chain	419.982	0.664771	0.176191	0.655982	0.636228	0.133311	0.630195	0.387768	0.001769	0.105067
RBM26	ENSBTAG00000017573	cription: RNA binding motif protein 26	419.795	0.940942	0.792522	0.952215	0.940447	0.78998	0.966139	0.951733	0.830781	0.994658
RPF1	ENSBTAG00000008118	ription: ribosome production factor 1 homolog	419.141	1.06278	0.797916	0.953333	0.846067	0.480942	0.874001	1.3088	0.257218	0.874438
AFF4	ENSBTAG00000009482	ription: AF4/FMR2 family member 4	419.083	0.740202	0.228315	0.711127	0.827022	0.445029	0.858161	0.806304	0.388461	0.929625
ELOVL5	ENSBTAG00000003359	cription: ELOVL fatty acid elongase 5	418.95	0.899544	0.738482	0.939987	1.52955	0.178537	0.685375	1.18646	0.589351	0.976853
PSMB5	ENSBTAG00000012726	ription: proteasome 20S subunit beta 5	418.855	1.33529	0.437192	0.836566	1.80829	0.110765	0.591124	1.17784	0.660247	0.986223
P4HA2	ENSBTAG00000001116	iption: prolyl 4-hydroxylase subunit alpha 2	418.741	1.05913	0.829268	0.961989	0.969422	0.906977	0.98405	0.90254	0.700663	0.986223
RANBP2	ENSBTAG00000000152	cription: RAN binding protein 2	418.559	0.927902	0.762198	0.945799	0.670173	0.104944	0.581728	0.879978	0.605382	0.979657
CCPG1	ENSBTAG00000012741	ription: cell cycle progression 1	418.36	0.859632	0.491876	0.859129	0.829692	0.394244	0.833568	0.83543	0.414204	0.939113
CCDC88A	ENSBTAG00000017469	cription: coiled-coil domain containing 88A	418.274	0.664017	0.256367	0.735218	0.711691	0.344882	0.803792	0.534103	0.082444	0.60917
ZFHX3	ENSBTAG00000014636	ription: zinc finger homeobox 3	418.234	0.506783	0.0827	0.513115	0.609483	0.205252	0.715827	0.529836	0.104877	0.668263
COPB1	ENSBTAG00000006556	ription: COPI coat complex subunit beta 1	418.183	1.11253	0.798951	0.95365	0.532269	0.132078	0.627421	1.00693	0.986846	0.998038
KPNB1	ENSBTAG00000006586	cription: karyopherin subunit beta 1	418.114	0.572021	0.02785	0.341426	0.575529	0.028927	0.390294	0.875834	0.600652	0.979657
MRPL52	ENSBTAG00000014822	cription: mitochondrial ribosomal protein L52	418.074	1.42669	0.110861	0.567964	1.1402	0.555165	0.903707	0.866084	0.520901	0.965898
DDX52	ENSBTAG00000010313	cription: DExD-box helicase 52	418.06	0.532451	0.026461	0.336148	0.65794	0.138767	0.636221	0.734275	0.275914	0.892954
PAM	ENSBTAG00000012387	cription: peptidylglycine alpha-amidating monooxygenase	418.054	1.07971	0.80264	0.954727	1.16891	0.610211	0.919849	0.833393	0.553166	0.973554
PSMA4	ENSBTAG00000014440	ription: proteasome 20S subunit alpha 4	417.838	0.96608	0.878924	0.974444	1.16249	0.504174	0.885714	0.893061	0.618	0.983766
TPI1	ENSBTAG00000019782	scription: triosephosphate isomerase 1	417.09	0.894337	0.725369	0.937605	0.855477	0.622776	0.923368	0.580627	0.087997	0.624452
ID3	ENSBTAG00000030425	cription: inhibitor of DNA binding 3, HLH protein	416.489	0.747605	0.489393	0.857556	1.39377	0.429062	0.851745	0.703705	0.403829	0.936489
CDC27	ENSBTAG00000002726	cription: cell division cycle 27	416.449	1.075	0.820694	0.960202	0.669786	0.208791	0.71925	0.863097	0.644835	0.986223
C1QA	ENSBTAG00000007153	scription: complement C1q A chain	416.387	0.25687	0.000172	0.040022	0.425584	0.017745	0.32917	0.23785	7.32e-05	0.018303
SLAIN2	ENSBTAG00000021963	iption: SLAIN motif family member 2	416.312	0.993791	0.973889	0.994092	0.901252	0.582714	0.913065	1.53974	0.02274	0.363456
COL4A3BP	-		415.576	0.743894	0.347311	0.799413	0.808025	0.497226	0.881356	0.81734	0.521609	0.965898
F11R	ENSBTAG00000017846	tion: F11 receptor	415.386	1.18605	0.539436	0.878559	1.5714	0.102836	0.577153	1.18127	0.549179	0.972472
RNPS1	ENSBTAG00000009969	iption: RNA binding protein with serine rich domain 1	415.364	0.881858	0.622656	0.903653	1.03263	0.899598	0.981514	1.00479	0.985052	0.998038
ATXN2	ENSBTAG00000022069	cription: ataxin 2	414.515	1.31731	0.373722	0.814515	0.725312	0.299837	0.78344	0.842594	0.581182	0.976853
GOLIM4	ENSBTAG00000018727	iption: golgi integral membrane protein 4	414.506	0.817722	0.350456	0.801769	0.669591	0.061726	0.497783	1.30613	0.213594	0.836265
CAPNS1	ENSBTAG00000014872	ription: calpain small subunit 1	414.288	1.12432	0.663457	0.919552	1.55016	0.102265	0.577153	0.86574	0.593176	0.977719
BRWD1	ENSBTAG00000013602	scription: bromodomain and WD repeat domain containing 1	414.236	0.722053	0.215817	0.699075	0.86093	0.567539	0.907499	1.11215	0.685471	0.986223
SEC11A	ENSBTAG00000011239	cription: SEC11 homolog A, signal peptidase complex subunit	414.168	0.852235	0.627575	0.905102	1.43458	0.271981	0.765764	0.756796	0.398226	0.935569
SLC20A2	ENSBTAG00000014861	cription: solute carrier family 20 member 2	414.078	1.36041	0.334555	0.790826	0.987107	0.967513	0.994462	1.10901	0.745889	0.991297
ANG	ENSBTAG00000019612	cription: ribonuclease A family member 4	414.024	0.807592	0.587772	0.893945	2.72733	0.010598	0.288352	1.19635	0.648814	0.986223
NOP53	ENSBTAG00000021192	ription: NOP53 ribosome biosis factor	413.826	2.33658	0.006131	0.189047	1.57995	0.139387	0.63647	1.21335	0.533528	0.966842
BMS1	ENSBTAG00000012878	ription: BMS1 ribosome biosis factor	413.795	1.06844	0.859225	0.968465	0.607187	0.181214	0.689235	1.00717	0.984731	0.998038
ACIN1	ENSBTAG00000011571	ription: apoptotic chromatin condensation inducer 1	413.078	0.437321	0.005231	0.179602	0.649622	0.143279	0.643753	0.64614	0.139451	0.733991
LOC782525	-		412.77	0.498447	0.063914	0.469209	0.293	0.001083	0.10156	0.723296	0.388169	0.929625
CFL2	ENSBTAG00000015053	cription: cofilin 2	412.481	1.31133	0.289827	0.757227	1.30329	0.299175	0.783172	2.42469	0.00052	0.057083
SMAD5	ENSBTAG00000055062	iption: SMAD family member 5	411.829	0.900868	0.748797	0.94305	0.553217	0.069234	0.515192	0.70529	0.284763	0.895199
CBX4	ENSBTAG00000049156	ription: chromobox 4	411.778	1.76838	0.092954	0.534414	0.479809	0.030786	0.39156	0.885251	0.720091	0.986223
HP1BP3	ENSBTAG00000018656	cription: heterochromatin protein 1 binding protein 3	411.77	1.03201	0.883146	0.975717	1.35352	0.155296	0.657626	1.26521	0.271792	0.889796
SRSF5	ENSBTAG00000011596	ription: serine and arginine rich splicing factor 5	411.623	0.927652	0.768834	0.945904	0.546666	0.018029	0.331532	0.812981	0.418309	0.94036
CD82	ENSBTAG00000031252	ription: CD82 molecule	411.468	0.255124	NA	NA	0.915627	NA	NA	0.314325	NA	NA
DYNLRB1	ENSBTAG00000006134	ription: dynein light chain roadblock-type 1	411.447	0.771362	0.282454	0.751318	0.869069	0.559539	0.905066	0.684921	0.117663	0.695778
AZGP1	ENSBTAG00000026236	cription: alpha-2-glycoprotein 1, zinc-binding	411.367	4.37554	0.000558	0.06589	3.44996	0.003764	0.179646	3.80477	0.001788	0.105067
EMP1	ENSBTAG00000036078	ription: epithelial membrane protein 1	411.358	1.97368	0.044283	0.415005	2.09172	0.028782	0.389114	0.981942	0.957142	0.997692
GNL3L	ENSBTAG00000031564	iption: G protein nucleolar 3 like	411.228	1.19638	0.466986	0.847059	1.18397	0.491953	0.87941	0.922538	0.744157	0.991099
HSBP1	ENSBTAG00000053436	ription: heat shock factor binding protein 1	411.207	0.886892	0.5722	0.888569	1.10756	0.628556	0.924915	0.987343	0.952177	0.997263
BTF3L4	ENSBTAG00000011025	ription: basic transcription factor 3 like 4	411.196	1.04375	0.868497	0.971073	1.29597	0.314023	0.790835	1.60392	0.067094	0.569549
LOC785386	-		410.803	1.50469	0.198352	0.682772	0.665198	0.199591	0.709762	0.807819	0.502829	0.965174
SYPL1	ENSBTAG00000019794	ription: synaptophysin like 1	410.526	1.19317	0.46792	0.847278	1.49638	0.09627	0.568879	0.827427	0.437866	0.94987
ZFAND5	ENSBTAG00000009417	ription: zinc finger AN1-type containing 5	410.282	1.48269	0.169648	0.648875	1.66605	0.074302	0.528173	1.54226	0.130881	0.72289
AAMP	ENSBTAG00000003927	scription: angio associated migratory cell protein	410.217	0.805436	0.377378	0.815555	1.28083	0.309292	0.788007	1.45568	0.123959	0.710307
GNG5	ENSBTAG00000008122	iption: G protein subunit gamma 5	410.201	2.64308	0.026979	0.338275	2.89825	0.015362	0.317728	1.49787	0.358545	0.919435
MYLK	ENSBTAG00000014567	ription: myosin light chain kinase	410.126	1.38426	0.379638	0.816373	0.47645	0.045373	0.457323	0.548214	0.105466	0.669373
CSPP1	ENSBTAG00000014689	ription: centrosome and spindle pole associated protein 1	409.528	1.58745	0.100111	0.548122	1.05454	0.850001	0.974855	1.30507	0.344005	0.913172
SLC25A37	ENSBTAG00000019099	iption: solute carrier family 25 member 37	409.454	2.1013	0.029069	0.347689	0.756496	0.412575	0.844875	1.2627	0.493709	0.963931
C23H6orf62	ENSBTAG00000020496	ription: chromosome 23 C6orf62 homolog	409.252	0.647966	0.058619	0.455859	0.807004	0.347021	0.805441	0.94153	0.792275	0.993506
RN7SL1	ENSBTAG00000049916	n: Metazoan signal recognition particle RNA	408.971	0.788315	0.676714	0.924085	0.179209	0.002616	0.152887	0.500036	0.224711	0.845182
PHYH	ENSBTAG00000007700	cription: phytanoyl-CoA 2-hydroxylase	408.821	1.01352	0.961813	0.99312	0.753687	0.312776	0.789374	1.00207	0.99413	0.998607
CCT7	ENSBTAG00000012756	cription: chaperonin containing TCP1 subunit 7	408.807	0.86247	0.573831	0.889174	1.05919	0.826282	0.970034	0.895348	0.674355	0.986223
LOC112443502	ENSBTAG00000051080	cription: ]	408.766	0.990495	0.973465	0.994092	0.84657	0.561033	0.905455	1.13359	0.66217	0.986223
SLC25A6	ENSBTAG00000047418	ription: solute carrier family 25 member 6	408.616	1.17732	0.596912	0.897432	1.44127	0.235014	0.739128	1.4645	0.216107	0.840408
PSMC5	ENSBTAG00000021061	ription: proteasome 26S subunit, ATPase 5	408.495	0.629668	0.062823	0.468744	0.884131	0.618304	0.922025	0.844492	0.495749	0.964071
VWA5A	ENSBTAG00000021215	ription: von Willebrand factor A domain containing 5A	408.387	1.18811	0.422223	0.831324	0.696857	0.092387	0.560737	0.412331	4.67e-05	0.01341
NCK1	ENSBTAG00000018427	scription: NCK adaptor protein 1	408.386	0.718213	0.201515	0.683196	0.561097	0.025411	0.371022	0.824111	0.455092	0.955864
SAP30L	ENSBTAG00000004000	iption: SAP30 like	408.341	1.35245	0.162142	0.639479	1.24768	0.303766	0.786337	1.3363	0.179729	0.792077
CARHSP1	ENSBTAG00000048459	iption: calcium regulated heat stable protein 1	407.808	1.02342	0.946173	0.989382	0.827725	0.5809	0.913065	1.13313	0.715468	0.986223
LOC100299281	ENSBTAG00000046172	cription: ]	407.652	1.67379	0.117331	0.578616	2.11418	0.022518	0.359907	1.74241	0.091377	0.633001
ZRANB1	ENSBTAG00000003395	ription: zinc finger RANBP2-type containing 1	407.35	1.47862	0.086961	0.525279	0.889739	0.608836	0.919504	1.37747	0.161411	0.767112
EIF3H	ENSBTAG00000014032	ription: eukaryotic translation initiation factor 3 subunit H	406.89	1.27412	0.337359	0.792363	1.30581	0.289155	0.775786	1.15693	0.564138	0.974459
MED19	ENSBTAG00000002389	cription: mediator complex subunit 19	406.583	1.29872	0.275645	0.746415	0.902414	0.667978	0.9373	1.05529	0.82271	0.994053
KRAS	ENSBTAG00000009778	iption: KRAS proto-onco, GTPase	405.312	0.825973	0.414211	0.829044	1.02597	0.912366	0.984615	0.794401	0.326025	0.909818
LOC100847143	-		405.275	1.58528	0.240846	0.722101	1.16849	0.691651	0.942057	1.18516	0.665709	0.986223
ZNF281	ENSBTAG00000047428	cription: zinc finger protein 281	404.986	1.14754	0.629929	0.906374	1.27371	0.395703	0.834063	0.885427	0.67064	0.986223
RER1	ENSBTAG00000009307	cription: retention in endoplasmic reticulum sorting receptor 1	404.594	1.15274	0.613519	0.90099	1.81053	0.034165	0.41053	1.28575	0.371655	0.924755
SEPT11	-		404.117	0.834563	0.439419	0.836963	0.709321	0.140649	0.639486	1.14111	0.571727	0.975
CCDC71L	ENSBTAG00000053836	ription: coiled-coil domain containing 71 like	403.804	2.10611	0.124952	0.59207	3.58358	0.00846	0.256769	2.95775	0.025413	0.386341
ARL6IP1	ENSBTAG00000049516	cription: ADP ribosylation factor like GTPase 6 interacting protein 1	403.523	0.999936	0.999783	0.999858	0.96237	0.869167	0.97727	0.758965	0.239211	0.856064
TMF1	ENSBTAG00000015554	ription: TATA element modulatory factor 1	403.225	0.766102	0.286112	0.753771	0.687069	0.131627	0.627421	1.0669	0.795028	0.993506
LUC7L	ENSBTAG00000016568	tion: LUC7 like	402.903	1.1576	0.484236	0.854637	0.938014	0.758965	0.958312	1.07116	0.742782	0.990914
DYRK1A	ENSBTAG00000001771	cription: dual specificity tyrosine phosphorylation regulated kinase 1A	402.704	0.809948	0.435966	0.836244	0.710528	0.205452	0.715827	0.75757	0.305199	0.901037
SRSF7	ENSBTAG00000014891	cription: serine and arginine rich splicing factor 7	402.675	1.09515	0.827505	0.961548	1.13948	0.753995	0.956024	0.77397	0.539505	0.968673
ITPR2	ENSBTAG00000002313	iption: inositol 1,4,5-trisphosphate receptor type 2	402.642	1.14128	0.745539	0.941505	0.516756	0.10507	0.581728	0.874016	0.741071	0.990449
SDS	ENSBTAG00000031814	ription: serine dehydratase	401.882	0.319218	0.019081	0.300831	1.6551	0.298913	0.783172	0.292628	0.01171	0.272682
IREB2	ENSBTAG00000002504	ription: iron responsive element binding protein 2	401.708	1.28395	0.346751	0.799413	1.06159	0.8216	0.969982	1.39636	0.208707	0.830737
AAK1	ENSBTAG00000009343	cription: AP2 associated kinase 1	401.341	0.466158	0.043044	0.413563	0.66392	0.275927	0.76814	1.0674	0.862333	0.996515
PPP1R15B	ENSBTAG00000013074	iption: protein phosphatase 1 regulatory subunit 15B	400.182	2.25868	0.005408	0.179602	1.39887	0.251554	0.752595	1.34865	0.30844	0.903642
TMEM97	ENSBTAG00000008109	ription: transmembrane protein 97	400.075	1.90382	0.042804	0.412686	1.96621	0.03307	0.403112	1.91371	0.041192	0.468298
PTPN12	ENSBTAG00000003825	ription: protein tyrosine phosphatase non-receptor type 12	399.312	0.683695	0.147915	0.619989	0.776385	0.333512	0.799889	0.719623	0.210541	0.832471
RNASE4	ENSBTAG00000019612	cription: ribonuclease A family member 4	399.146	0.423047	0.117019	0.57852	1.33166	0.600864	0.91812	0.588543	0.333766	0.909987
KLF11	ENSBTAG00000046218	cription: Kruppel like factor 11	399.14	1.43184	0.249911	0.728526	0.679764	0.216143	0.724537	1.15314	0.648211	0.986223
MXD1	ENSBTAG00000001042	ription: MAX dimerization protein 1	399.023	1.25723	0.389975	0.821725	1.3025	0.31905	0.792113	2.7809	0.000115	0.024086
RERE	ENSBTAG00000018272	ription: arginine-glutamic acid dipeptide repeats	398.626	0.940925	0.812749	0.958033	0.609105	0.053513	0.476117	0.605631	0.051899	0.519275
OSER1	ENSBTAG00000016873	cription: oxidative stress responsive serine rich 1	397.945	2.24166	0.006604	0.192417	1.31762	0.35317	0.809401	1.44109	0.21986	0.842201
PRPF19	ENSBTAG00000014366	cription: pre-mRNA processing factor 19	397.639	1.13904	0.640098	0.910592	0.631267	0.098412	0.573279	0.824966	0.490421	0.963311
IDH1	ENSBTAG00000020527	ription: isocitrate dehydrogenase (NADP(+)) 1	397.543	1.13684	0.818925	0.959668	1.44634	0.509695	0.888555	1.28642	0.652989	0.986223
ENSA	ENSBTAG00000007123	iption: endosulfine alpha	397.125	1.02769	0.923381	0.984303	0.754328	0.32007	0.792136	0.807174	0.451316	0.953785
PAIP2	ENSBTAG00000008224	iption: poly(A) binding protein interacting protein 2	397.057	2.8195	0.006414	0.192417	2.73153	0.008166	0.252685	1.29659	0.495779	0.964071
TAPBP	ENSBTAG00000016828	iption: TAP binding protein	396.873	0.881698	0.66797	0.920666	1.14094	0.652248	0.932058	0.613408	0.096817	0.645406
STIP1	ENSBTAG00000015663	ription: stress induced phosphoprotein 1	396.587	0.933839	0.787965	0.950242	0.638936	0.077934	0.534844	0.962227	0.879758	0.9966
RNF19A	ENSBTAG00000017833	ription: ring finger protein 19A, RBR E3 ubiquitin protein ligase	396.467	0.791973	0.452622	0.840605	0.723979	0.297268	0.783172	0.803855	0.482062	0.959626
PIN1	ENSBTAG00000016988	iption: peptidylprolyl cis/trans isomerase, NIMA-interacting 1	396.4	0.787806	0.384316	0.819474	1.37103	0.246925	0.748444	1.25318	0.409051	0.938581
ZNF800	ENSBTAG00000020004	ription: zinc finger protein 800	396.334	1.42115	0.160801	0.639086	0.965696	0.889086	0.981409	1.07549	0.772012	0.993506
HNRNPR	ENSBTAG00000016578	cription: heteroous nuclear ribonucleoprotein R	396.003	0.777075	0.200746	0.682963	0.951735	0.800359	0.96799	0.884423	0.532856	0.966842
OCIAD1	ENSBTAG00000010611	iption: OCIA domain containing 1	395.83	0.909263	0.68206	0.925363	1.33201	0.213859	0.724021	1.31431	0.237824	0.855029
CYSTM1	ENSBTAG00000016595	iption: cysteine rich transmembrane module containing 1	395.77	9.24062	0.028402	0.343847	8.24752	0.03754	0.422871	1.61738	0.635966	0.986223
TUBB2A	ENSBTAG00000048485	ription: tubulin beta 2A class IIa	395.708	1.26321	0.463593	0.845966	1.11842	0.725104	0.950484	1.30306	0.406368	0.937549
PPP1CB	ENSBTAG00000012447	cription: protein phosphatase 1 catalytic subunit beta	395.108	1.48237	0.326383	0.783129	1.97528	0.089151	0.55698	1.17092	0.694283	0.986223
GNL3	ENSBTAG00000014549	cription: G protein nucleolar 3	394.954	1.42827	0.148387	0.62018	0.584672	0.029773	0.391481	0.769087	0.289335	0.896101
MGLL	ENSBTAG00000018248	ription: monoglyceride lipase	394.81	1.23968	0.554261	0.884675	1.03652	0.92126	0.986251	1.23669	0.558784	0.974262
SMARCA2	ENSBTAG00000007494	ription: SWI/SNF related, matrix associated, actin dependent regulator of chromatin, subfamily a, member 2	394.584	0.638186	0.116712	0.57852	0.5103	0.018548	0.334452	0.491813	0.013374	0.289007
CHTOP	ENSBTAG00000005166	ription: chromatin target of PRMT1	394.408	1.41662	0.161896	0.639462	1.25748	0.356273	0.811124	1.14942	0.57665	0.976213
CRKL	ENSBTAG00000045548	ription: CRK like proto-onco, adaptor protein	394.215	2.1278	0.018337	0.295269	1.98857	0.031502	0.394579	1.60133	0.141889	0.736795
MIER1	ENSBTAG00000005443	ription: MIER1 transcriptional regulator	394.099	0.764776	0.44098	0.836963	0.580871	0.118121	0.604197	0.756567	0.422917	0.941941
DPYSL2	ENSBTAG00000018373	iption: dihydropyrimidinase like 2	394.091	0.64687	0.203757	0.686351	0.861759	0.66339	0.93633	0.438386	0.016384	0.317888
BACH1	ENSBTAG00000004139	ption: BTB domain and CNC homolog 1	393.941	0.760308	0.25727	0.735502	0.801113	0.357129	0.811124	0.920421	0.731435	0.988278
CITED2	ENSBTAG00000011224	ription: Cbp/p300 interacting transactivator with Glu/Asp rich carboxy-terminal domain 2	393.839	1.56437	0.142427	0.615417	0.788176	0.435293	0.853744	1.15385	0.639508	0.986223
CD47	ENSBTAG00000003585	ription: CD47 molecule	393.346	1.67823	0.088287	0.527232	2.59537	0.001637	0.124428	0.898211	0.72491	0.986223
BAZ2A	ENSBTAG00000017840	iption: bromodomain adjacent to zinc finger domain 2A	393.303	0.665047	0.108332	0.56529	0.692934	0.147086	0.648586	0.719745	0.19535	0.812921
HAVCR1	-		393.004	0.795739	0.557449	0.884942	0.916125	0.82173	0.969982	0.728696	0.416652	0.939764
BMP2	ENSBTAG00000005111	ription: bone morphotic protein 2	392.566	0.827606	0.435459	0.836244	0.481778	0.002594	0.152887	0.845066	0.487872	0.963171
SPCS1	ENSBTAG00000053918	cription: signal peptidase complex subunit 1	392.55	1.50285	0.114786	0.573853	1.82293	0.019659	0.342154	1.17107	0.54183	0.96953
ARIH2	ENSBTAG00000005488	cription: ariadne RBR E3 ubiquitin protein ligase 2	392.498	1.37915	0.224842	0.708313	1.13062	0.642342	0.928615	1.14096	0.619055	0.983766
SRSF6	ENSBTAG00000008527	ription: serine and arginine rich splicing factor 6	392.234	0.983692	0.937351	0.987754	1.13788	0.53448	0.89648	1.04362	0.838276	0.994658
RNF20	ENSBTAG00000009516	iption: ring finger protein 20	391.827	0.927098	0.733702	0.939457	0.752919	0.200712	0.7115	0.903213	0.64753	0.986223
LOC515333	ENSBTAG00000032603	cription: ]	391.811	0.874578	0.752393	0.944487	1.0332	0.938623	0.990759	0.785365	0.569682	0.975
LOC112443671	ENSBTAG00000043135		391.646	1.21324	0.839726	0.964683	0.318312	0.231164	0.737626	0.342427	0.26254	0.882128
UBE2S	ENSBTAG00000009211	ription: ubiquitin conjugating enzyme E2 S	391.327	0.847601	0.528088	0.872651	0.478453	0.004889	0.204034	0.677027	0.137378	0.732397
SQLE	ENSBTAG00000005498	cription: squalene epoxidase	391.177	0.834258	0.620393	0.903406	0.825924	0.600511	0.918114	1.01214	0.97367	0.997692
FOSL2	ENSBTAG00000023929	cription: FOS like 2, AP-1 transcription factor subunit	390.888	0.667112	0.19872	0.682772	1.38145	0.302607	0.785405	0.662119	0.190674	0.806944
LAMC1	ENSBTAG00000011966	ription: laminin subunit gamma 1	390.879	0.877824	0.670695	0.922144	0.804716	0.477469	0.873566	0.731106	0.307389	0.901916
LARP1B	ENSBTAG00000012135	cription: La ribonucleoprotein 1B	390.879	1.68059	0.021664	0.314229	0.858097	0.498532	0.882088	1.4536	0.098516	0.648585
CREB3L3	ENSBTAG00000010215	ription: cAMP responsive element binding protein 3 like 3	390.787	3.03646	0.001813	0.116391	1.26563	0.508496	0.888223	3.13553	0.00133	0.089923
USP47	ENSBTAG00000010919	cription: ubiquitin specific peptidase 47	389.486	0.844953	0.517251	0.867825	0.844421	0.514133	0.889898	1.17371	0.537338	0.967835
RHOB	-		389.384	0.868246	0.704263	0.933121	0.638485	0.227668	0.735013	0.499185	0.062566	0.554472
SETD5	ENSBTAG00000019193	cription: SET domain containing 5	389.271	0.828848	0.52623	0.872083	0.693052	0.214835	0.724429	0.884687	0.679097	0.986223
ABHD2	ENSBTAG00000019954	ription: abhydrolase domain containing 2, acylglycerol lipase	389.052	1.26692	0.566389	0.886674	3.155	0.005217	0.209712	1.97522	0.098579	0.648585
PCNX1	ENSBTAG00000012565	ription: pecanex 1	389.051	1.04622	0.841343	0.965154	0.770488	0.246884	0.748444	1.11137	0.639881	0.986223
TXNIP	ENSBTAG00000020060	iption: thioredoxin interacting protein	389.036	0.61846	0.305982	0.768692	1.23907	0.647199	0.93109	0.574772	0.238266	0.855029
PPIP5K2	ENSBTAG00000001485	cription: diphosphoinositol pentakisphosphate kinase 2	388.794	0.881339	0.606564	0.899823	0.819951	0.41668	0.845933	1.01232	0.960137	0.997692
RNF114	ENSBTAG00000027317	ription: ring finger protein 114	388.584	1.44898	0.430851	0.834965	1.8273	0.19986	0.710344	1.20046	0.698101	0.986223
LOC112445065	-		388.474	2.42148	0.122872	0.588416	1.60725	0.407635	0.841566	4.43161	0.009357	0.247823
SOAT1	ENSBTAG00000004059	ription: sterol O-acyltransferase 1	387.855	1.03687	0.915282	0.98209	1.09683	0.785541	0.965177	0.740074	0.377226	0.926804
LRCH1	ENSBTAG00000002959	ription: leucine rich repeats and calponin homology domain containing 1	387.555	0.740409	0.294864	0.759093	0.714855	0.240596	0.742569	1.06225	0.832985	0.994658
DCAF12	ENSBTAG00000021573	ription: DDB1 and CUL4 associated factor 12	387.305	1.1833	0.457149	0.844223	1.26261	0.300486	0.78432	1.83581	0.007095	0.226065
YLPM1	ENSBTAG00000008287	ription: YLP motif containing 1	387.083	1.12088	0.744932	0.941505	0.67785	0.267431	0.761238	0.962759	0.913898	0.9966
EMC6	ENSBTAG00000025121	ription: ER membrane protein complex subunit 6	386.895	0.96696	0.858892	0.9684	1.45595	0.044607	0.454344	1.30981	0.151836	0.753104
MRPL55	ENSBTAG00000020721	tion: mitochondrial ribosomal protein L55	386.177	1.0537	0.805602	0.95576	1.25565	0.281167	0.770833	1.16383	0.475096	0.959626
TDG	ENSBTAG00000021633	iption: thymine DNA glycosylase	385.963	1.0382	0.918753	0.983269	0.456449	0.03294	0.402476	0.806353	0.558505	0.974262
PSMC4	ENSBTAG00000009414	ription: proteasome 26S subunit, ATPase 4	385.768	0.904275	0.650947	0.914575	0.884962	0.580939	0.913065	0.971815	0.89769	0.9966
TMED2	ENSBTAG00000039630	cription: transmembrane p24 trafficking protein 2	385.656	2.26713	0.045469	0.418718	2.348	0.036796	0.421158	1.02061	0.960348	0.997692
CDC37L1	ENSBTAG00000017137	ription: cell division cycle 37 like 1	385.534	0.947806	0.819811	0.960202	0.886192	0.606314	0.919329	1.03305	0.890063	0.9966
ACOX1	ENSBTAG00000030174	ription: acyl-CoA oxidase 1	385.487	0.675802	0.166246	0.64323	0.866246	0.610513	0.920059	0.667381	0.153272	0.755827
PRMT1	ENSBTAG00000006646	ription: protein arginine methyltransferase 1	385.002	0.670524	0.181253	0.659401	0.687734	0.209104	0.71925	0.905768	0.740258	0.989989
ALDH1A1	ENSBTAG00000008103	ription: aldehyde dehydrogenase 1 family member A1	384.96	0.97748	0.96111	0.99312	0.942457	0.898945	0.981514	0.978555	0.962988	0.997692
CDC42BPB	ENSBTAG00000016456	cription: CDC42 binding protein kinase beta	384.47	1.26327	0.256535	0.735218	0.934743	0.742511	0.953739	1.12363	0.572081	0.975
ARPC5	ENSBTAG00000045582	cription: actin related protein 2/3 complex subunit 5	384.384	0.847153	0.53334	0.874012	1.56034	0.092865	0.561007	0.762599	0.309419	0.904288
RELA	ENSBTAG00000013895	cription: RELA proto-onco, NF-kB subunit	384.375	0.933083	0.788751	0.95041	0.932684	0.786816	0.965716	0.715703	0.196771	0.814911
TXNL4A	ENSBTAG00000013587	ion: thioredoxin like 4A	384.135	1.2066	0.420537	0.830947	1.09813	0.687104	0.941358	0.987847	0.958264	0.997692
PDXK	ENSBTAG00000018186	cription: pyridoxal kinase	383.935	0.668201	0.248248	0.728084	1.64942	0.150053	0.650706	0.500024	0.04763	0.500024
ARFGEF1	ENSBTAG00000014691	cription: ADP ribosylation factor guanine nucleotide exchange factor 1	383.819	1.16587	0.53868	0.878194	1.06505	0.80013	0.96799	0.964178	0.88402	0.9966
GIGYF2	ENSBTAG00000014079	cription: GRB10 interacting GYF protein 2	383.467	0.564162	0.087842	0.52663	0.488802	0.03246	0.39983	0.666199	0.225572	0.845308
TVP23B	ENSBTAG00000048965	cription: trans-golgi network vesicle B	383.188	1.24019	0.46663	0.847059	1.68629	0.076208	0.532067	1.23549	0.474656	0.959626
TLE4	ENSBTAG00000003532	iption: TLE family member 4, transcriptional corepressor	382.721	0.847702	0.548606	0.883278	0.67897	0.158977	0.660661	0.708297	0.211204	0.833033
USP7	ENSBTAG00000005455	iption: ubiquitin specific peptidase 7	382.566	1.1869	0.461227	0.84556	0.882183	0.589008	0.915207	1.10965	0.654869	0.986223
CRYM	ENSBTAG00000009842	cription: crystallin mu	382.513	0.723179	0.691983	0.929122	3.71847	0.107849	0.587333	1.9642	0.408742	0.938581
PIM1	ENSBTAG00000000396	ription: Pim-1 proto-onco, serine/threonine kinase	382.29	1.93921	0.033125	0.366332	2.88342	0.000627	0.080671	3.49199	5.52e-05	0.014904
ATP6V1D	ENSBTAG00000016309	cription: ATPase H+ transporting V1 subunit D	382.281	1.01718	0.957936	0.992915	1.13557	0.693057	0.942342	1.10914	0.748325	0.991486
PSMB6	ENSBTAG00000013390	cription: proteasome 20S subunit beta 6	382.176	0.851607	0.566425	0.886674	0.977002	0.933589	0.990619	0.816781	0.47034	0.959626
RPAP3	ENSBTAG00000018690	iption: RNA polymerase II associated protein 3	381.463	0.905252	0.69087	0.928457	0.753222	0.256243	0.756463	0.942333	0.81244	0.993506
SLC25A15	ENSBTAG00000011647	cription: solute carrier family 25 member 15	381.428	1.67335	0.140634	0.612832	1.02301	0.948069	0.992737	1.92199	0.061421	0.551582
EIF3E	ENSBTAG00000006702	ription: eukaryotic translation initiation factor 3 subunit E	381.404	2.10932	0.023332	0.324538	2.44552	0.006473	0.227658	1.57497	0.168125	0.779773
PCBP1	-		380	2.27214	0.093519	0.535308	2.4725	0.064115	0.501944	1.75976	0.248389	0.864878
CSKMT	ENSBTAG00000022293	ription: citrate synthase lysine methyltransferase	379.994	1.10081	0.816771	0.959009	0.316352	0.005576	0.214479	0.952447	0.906476	0.9966
OARD1	ENSBTAG00000005975	cription: O-acyl-ADP-ribose deacylase 1	379.99	1.5044	0.066203	0.475683	1.20467	0.400988	0.837573	1.20585	0.400915	0.935569
TOMM6	ENSBTAG00000008977	ription: translocase of outer mitochondrial membrane 6	379.969	1.3342	0.290996	0.757528	1.94484	0.01443	0.310224	1.29711	0.341006	0.913172
XRN1	ENSBTAG00000011524	cription: 5'-3' exoribonuclease 1	379.884	0.980388	0.958901	0.992932	0.490749	0.064052	0.501944	0.714678	0.38265	0.926804
CD164	ENSBTAG00000017992	iption: CD164 molecule	379.877	0.914187	0.719208	0.937605	0.998096	0.993881	0.99837	0.861874	0.551763	0.973554
KLHL24	ENSBTAG00000017450	ription: kelch like family member 24	379.637	0.706202	0.144507	0.616998	0.946849	0.817631	0.969982	0.969214	0.89538	0.9966
DERL1	ENSBTAG00000020693	ription: derlin 1	379.465	1.57491	0.109942	0.567206	1.49646	0.155064	0.657417	1.43633	0.202897	0.823013
NUP50	ENSBTAG00000017652	cription: nucleoporin 50	378.803	1.22331	0.442968	0.837473	0.929649	0.78088	0.963509	1.09785	0.722601	0.986223
TBC1D23	ENSBTAG00000015010	iption: TBC1 domain family member 23	378.124	0.722111	0.3631	0.809335	0.947971	0.881029	0.979828	0.884436	0.731394	0.988278
UFD1	ENSBTAG00000004284	cription: ubiquitin recognition factor in ER associated degradation 1	378.103	1.30837	0.267049	0.740715	1.09108	0.718156	0.949377	1.26471	0.332464	0.909987
SCAND1	ENSBTAG00000005573	cription: SCAN domain containing 1	377.913	1.40916	0.170066	0.648955	1.01146	0.963592	0.994315	1.21435	0.437869	0.94987
DAB2	ENSBTAG00000016152	ription: DAB adaptor protein 2	377.478	0.915972	0.752562	0.944487	0.526028	0.020973	0.347482	0.407447	0.001353	0.090456
RAB7A	ENSBTAG00000010193	cription: RAB7A, member RAS onco family	377.366	0.884296	0.629429	0.905918	0.710672	0.179118	0.686376	0.711053	0.181736	0.795375
ZZZ3	ENSBTAG00000017419	iption: zinc finger ZZ-type containing 3	377.153	0.924064	0.770709	0.94628	0.63149	0.089354	0.557937	0.911407	0.73219	0.988575
LONRF3	ENSBTAG00000002615	tion: LON peptidase N-terminal domain and ring finger 3	376.88	1.41738	0.256879	0.735498	0.507905	0.027909	0.384203	1.01525	0.960837	0.997692
TMED10	ENSBTAG00000005694	cription: transmembrane p24 trafficking protein 10	376.581	1.18754	0.461094	0.84556	1.26107	0.318019	0.791634	0.732629	0.18452	0.797224
LRRCC1	ENSBTAG00000003338	cription: leucine rich repeat and coiled-coil centrosomal protein 1	376.526	1.10477	0.687974	0.927106	0.760748	0.269613	0.763144	0.970756	0.904902	0.9966
MAP7D1	ENSBTAG00000030301	scription: MAP7 domain containing 1	376.49	1.06811	0.77525	0.94754	1.21648	0.393438	0.83288	1.18088	0.471062	0.959626
COX17	ENSBTAG00000002182	ription: cytochrome c oxidase copper chaperone COX17	375.784	3.2185	0.044998	0.41645	3.99656	0.017438	0.328016	0.709557	0.557664	0.974262
PRKACA	ENSBTAG00000006642	iption: protein kinase cAMP-activated catalytic subunit alpha	374.642	0.715677	0.208646	0.693808	1.031	0.908113	0.984247	1.14968	0.598953	0.979116
KCTD3	ENSBTAG00000006186	ription: potassium channel tetramerization domain containing 3	374.506	0.85532	0.544985	0.881627	0.715691	0.193834	0.70507	1.09613	0.721836	0.986223
SP140	-		374.376	1.00563	0.984288	0.997026	0.867879	0.618514	0.922025	0.517013	0.02134	0.357155
SELENOT	ENSBTAG00000031435	scription: selenoprotein T	374.338	0.989345	0.973967	0.994092	1.66754	0.117911	0.603792	1.25735	0.484996	0.962114
SNRNP70	-		374.076	1.0998	0.77913	0.948749	1.19791	0.593604	0.917216	1.37001	0.352977	0.917073
UFL1	ENSBTAG00000020410	ription: UFM1 specific ligase 1	372.791	1.24325	0.375705	0.814738	1.12133	0.640237	0.928615	1.34282	0.230324	0.85063
AUP1	ENSBTAG00000020123	ription: AUP1 lipid droplet regulating VLDL assembly factor	372.773	1.19152	0.513055	0.866674	1.07258	0.79318	0.966139	1.01425	0.957925	0.997692
WASL	ENSBTAG00000004643	ription: WASP like actin nucleation promoting factor	372.386	1.26084	0.451813	0.840234	1.7592	0.065749	0.502766	1.65988	0.099586	0.649816
EHBP1	ENSBTAG00000044173	ription: EH domain binding protein 1	372.255	1.03532	0.880369	0.975083	0.702512	0.125053	0.615288	1.0779	0.745016	0.991251
RNF181	ENSBTAG00000018286	cription: ring finger protein 181	372.148	0.606079	0.024864	0.33371	0.906862	0.658639	0.934705	0.809998	0.343767	0.913172
FBXO11	ENSBTAG00000001425	cription: F-box protein 11	372.095	0.790099	0.367628	0.812549	0.513734	0.010759	0.288893	0.782174	0.34768	0.914641
DGKD	ENSBTAG00000020616	cription: diacylglycerol kinase delta	371.904	1.65677	0.211486	0.696027	2.42819	0.027798	0.384203	2.14698	0.058471	0.542386
PAPSS2	ENSBTAG00000003196	ption: 3'-phosphoadenosine 5'-phosphosulfate synthase 2	371.714	0.548168	0.050214	0.430261	1.10735	0.738344	0.95319	0.665526	0.184294	0.79697
CUL1	ENSBTAG00000008736	cription: cullin 1	371.654	0.859668	0.530532	0.872708	0.866543	0.55064	0.902741	1.11776	0.643666	0.986223
LHFPL2	ENSBTAG00000007374	iption: LHFPL tetraspan subfamily member 2	371.652	0.585405	0.158074	0.635037	1.17314	0.672733	0.938907	0.459329	0.040577	0.463252
ILKAP	ENSBTAG00000010176	scription: ILK associated serine/threonine phosphatase	371.482	1.2131	0.439205	0.836963	1.19209	0.480115	0.873566	1.45303	0.134239	0.727802
CKB	ENSBTAG00000035998	cription: creatine kinase B	371.256	0.578017	0.278448	0.749013	1.13963	0.795712	0.966337	0.400342	0.070657	0.583779
LOC100848872	-		371.235	0.809381	0.410852	0.829044	0.882869	0.626702	0.924877	0.705751	0.176028	0.788274
CSNK1G2	ENSBTAG00000016797	iption: casein kinase 1 gamma 2	371.052	0.777521	0.368258	0.812549	1.21822	0.477825	0.873566	1.34379	0.289101	0.896101
TIPARP	ENSBTAG00000012120	scription: TCDD inducible poly(ADP-ribose) polymerase	370.969	0.623332	0.149029	0.621274	0.611484	0.132211	0.627421	0.834114	0.579312	0.976853
ARF2	ENSBTAG00000006785	ription: ADP-ribosylation factor 2	370.96	0.993238	0.979681	0.995632	0.769839	0.325161	0.794609	0.894106	0.674675	0.986223
ARHGAP12	ENSBTAG00000012677	ription: Rho GTPase activating protein 12	370.895	1.15233	0.615915	0.901652	0.844793	0.550083	0.902741	0.917412	0.760754	0.992685
SYT4	ENSBTAG00000001801	ription: synaptotagmin 4	370.139	1.2406	0.531127	0.872872	0.653331	0.21624	0.724537	0.932661	0.83971	0.994658
ASNS	ENSBTAG00000003222	ription: asparagine synthetase (glutamine-hydrolyzing)	370.133	3.14657	0.003265	0.14632	0.803764	0.575743	0.910638	1.52606	0.278975	0.893373
ZNF503	ENSBTAG00000014506	cription: zinc finger protein 503	369.75	1.46906	0.138563	0.610361	1.01216	0.962822	0.994315	1.51691	0.108608	0.675003
LTBR	ENSBTAG00000015312	scription: lymphotoxin beta receptor	369.7	1.32647	0.423078	0.831324	1.27587	0.488977	0.877507	1.26341	0.507498	0.965174
NDUFB11	ENSBTAG00000051287	ription: NADH:ubiquinone oxidoreductase subunit B11	369.403	1.61677	0.171709	0.651719	1.06357	0.860726	0.976206	1.02108	0.95276	0.997263
IFI30	ENSBTAG00000018349	ption: IFI30 lysosomal thiol reductase	369.375	0.622728	0.138461	0.610361	1.22397	0.525439	0.894695	0.348702	0.001045	0.080624
PHC2	ENSBTAG00000004603	cription: polyhomeotic homolog 2	369.368	1.44048	0.17258	0.652999	1.66593	0.055601	0.48076	1.41843	0.191632	0.80831
CD274	ENSBTAG00000000095	ription: CD274 molecule	369.311	0.959056	0.911477	0.980886	0.56728	0.131544	0.627421	0.278144	0.000722	0.065868
PFDN1	ENSBTAG00000051779	ription: prefoldin subunit 1	369.272	1.20596	0.449892	0.839613	0.987387	0.959054	0.994052	1.09179	0.723412	0.986223
SESTD1	ENSBTAG00000001861	iption: SEC14 and spectrin domain containing 1	369.267	1.61217	0.111951	0.569387	1.39252	0.269535	0.763144	1.81743	0.046695	0.496934
WDR43	ENSBTAG00000018196	cription: WD repeat domain 43	368.614	1.0407	0.869663	0.971522	0.676766	0.107859	0.587333	0.916242	0.719407	0.986223
FAM21A	ENSBTAG00000018915	ription: family with sequence similarity 21, member A	367.974	0.500124	0.008468	0.210835	0.724304	0.217283	0.724744	0.756078	0.286503	0.895506
OXR1	ENSBTAG00000008285	cription: oxidation resistance 1	367.861	0.686845	0.086919	0.525279	0.573026	0.010838	0.28987	0.717199	0.129848	0.72081
RHOA	ENSBTAG00000004279	ription: ras homolog family member A	367.197	0.78754	0.362159	0.808684	0.897353	0.67821	0.939556	0.658123	0.111124	0.680992
NUDCD3	ENSBTAG00000006325	iption: NudC domain containing 3	367.107	0.956762	0.823603	0.960301	1.02321	0.907256	0.984051	1.1684	0.431667	0.945984
OAZ2	ENSBTAG00000015806	ription: ornithine decarboxylase antizyme 2	367.075	0.984656	0.956886	0.992855	1.07091	0.810122	0.969426	0.938819	0.82541	0.994236
MAML2	ENSBTAG00000037962	ription: mastermind like transcriptional coactivator 2	366.921	0.664729	0.331733	0.786974	1.01114	0.978949	0.995791	0.317649	0.006613	0.21836
SUDS3	ENSBTAG00000019757	cription: SDS3 homolog, SIN3A corepressor complex component	366.787	1.28139	0.502905	0.861967	0.665491	0.271213	0.76553	1.03126	0.933767	0.9966
RAD23B	ENSBTAG00000001926	iption: RAD23 homolog B, nucleotide excision repair protein	366.669	1.0881	0.784531	0.949216	0.836421	0.562405	0.905777	0.918665	0.783763	0.993506
WWTR1	ENSBTAG00000007814	cription: WW domain containing transcription regulator 1	366.64	0.965189	0.881898	0.975555	0.905157	0.675121	0.938987	0.331726	5.09e-06	0.002907
OLR1	ENSBTAG00000004547	iption: oxidized low density lipoprotein receptor 1	366.613	1.4349	0.441749	0.836963	0.662647	0.380755	0.824581	0.168	0.000168	0.030677
NUCB2	ENSBTAG00000017468	cription: nucleobindin 2	366.587	2.0348	0.037029	0.386907	1.26202	0.494313	0.880531	1.61787	0.158248	0.763797
ARID1A	ENSBTAG00000001024	scription: AT-rich interaction domain 1A	366.514	0.966474	0.884671	0.975935	0.958894	0.857715	0.976206	0.925662	0.742691	0.990914
FLOT1	ENSBTAG00000009960	ription: flotillin 1	366.433	1.01983	0.941599	0.988673	1.51903	0.11691	0.602895	1.14954	0.602862	0.979657
TBL1XR1	ENSBTAG00000021910	iption: TBL1X receptor 1	366.155	0.748369	0.422818	0.831324	0.832471	0.611364	0.920316	0.668417	0.265623	0.88471
POFUT2	ENSBTAG00000007818	scription: protein O-fucosyltransferase 2	366.128	1.60674	0.051691	0.434462	1.55661	0.068443	0.513262	1.85485	0.011191	0.268298
ITGAV	ENSBTAG00000019929	ption: integrin subunit alpha V	365.904	0.879886	0.725754	0.937605	1.14485	0.710164	0.946934	0.502395	0.059937	0.545124
LLPH	ENSBTAG00000002004	iption: LLP homolog, long-term synaptic facilitation factor	365.903	0.54129	0.018949	0.300544	0.476243	0.004421	0.196414	0.739848	0.248366	0.864878
SGK1	ENSBTAG00000004269	ription: serum/glucocorticoid regulated kinase 1	365.884	0.576537	0.022321	0.316631	0.304597	8.12e-07	0.005482	0.365221	3.23e-05	0.010378
RAPGEF1	ENSBTAG00000020791	escription: Rap guanine nucleotide exchange factor 1	365.731	0.967678	0.909739	0.980747	0.765855	0.356499	0.811124	0.688103	0.198193	0.817739
TGIF1	ENSBTAG00000007718	ription: TGFB induced factor homeobox 1	365.004	1.67478	0.030502	0.35369	1.35293	0.20362	0.713739	1.41042	0.149783	0.748416
EPB41L4B	ENSBTAG00000017063	ription: erythrocyte membrane protein band 4.1 like 4B	364.696	2.39423	0.052541	0.436016	1.47951	0.38427	0.82525	2.16843	0.085753	0.617523
TPD52L2	ENSBTAG00000021232	cription: TPD52 like 2	364.526	0.725023	0.262682	0.7385	1.08976	0.763397	0.959984	1.20986	0.505648	0.965174
RNH1	ENSBTAG00000046869	ription: ribonuclease/angiogenin inhibitor 1	364.472	1.30735	0.35237	0.804039	1.32651	0.325507	0.794609	1.41663	0.22674	0.846188
MORC3	ENSBTAG00000011876	cription: MORC family CW-type zinc finger 3	364.277	0.663923	0.196644	0.681247	0.626842	0.139936	0.638072	0.757605	0.381317	0.926804
LMO4	ENSBTAG00000000305	ription: LIM domain only 4	364.075	1.24829	0.34983	0.801258	0.774621	0.281098	0.770833	1.24137	0.36224	0.921459
TAF3	ENSBTAG00000002836	cription: TATA-box binding protein associated factor 3	363.786	0.696195	0.170195	0.648955	0.526531	0.014902	0.313064	0.527723	0.015755	0.313378
ASS1	ENSBTAG00000020747	scription: argininosuccinate synthase 1	363.675	0.76767	0.329577	0.785872	0.325372	3.57e-05	0.017626	0.982071	0.946744	0.997263
LAMP1	ENSBTAG00000010242	ription: lysosomal associated membrane protein 1	363.565	0.649897	0.4059	0.826293	1.60276	0.361713	0.814752	1.30431	0.607826	0.979939
STRBP	ENSBTAG00000021921	cription: spermatid perinuclear RNA binding protein	363.479	2.2202	0.027679	0.341353	1.2342	0.561256	0.905455	1.86956	0.084319	0.615379
RBM22	ENSBTAG00000030366	ription: RNA binding motif protein 22	363.325	1.25599	0.431723	0.83516	0.927971	0.796233	0.966644	0.80327	0.451173	0.953785
LOC112445522	-		363.153	34.549	4.02e-09	1.54e-05	17.1782	2.33e-06	0.006651	24.2046	1.22e-07	0.000206
CNOT1	ENSBTAG00000020782	cription: CCR4-NOT transcription complex subunit 1	362.107	0.907177	0.711988	0.935694	1.03133	0.906549	0.983995	0.96892	0.904744	0.9966
EMC10	ENSBTAG00000045510	ription: ER membrane protein complex subunit 10	362.099	0.69989	0.136964	0.608107	1.42487	0.136369	0.635556	0.943707	0.808676	0.993506
FAM46A	-		362.073	2.33931	0.02917	0.347689	1.50917	0.290626	0.777139	1.68222	0.18236	0.796043
PLEKHA3	ENSBTAG00000001098	ription: pleckstrin homology domain containing A3	361.854	0.98443	0.960235	0.99312	0.993962	0.984605	0.996879	1.44625	0.240311	0.856893
SMC3	ENSBTAG00000013905	ription: structural maintenance of chromosomes 3	361.757	0.531456	0.043472	0.414301	0.68215	0.219635	0.726166	1.0987	0.762779	0.992952
COL18A1	ENSBTAG00000023907	cription: collagen type XVIII alpha 1 chain	361.756	0.930143	0.834999	0.963315	0.669884	0.248643	0.749592	1.01589	0.963827	0.997692
LEAP2	ENSBTAG00000018926	iption: liver enriched antimicrobial peptide 2	361.707	2.7722	0.014997	0.275142	1.63972	0.237999	0.741394	2.0986	0.077212	0.59761
MAN1A2	ENSBTAG00000003586	ription: mannosidase alpha class 1A member 2	361.626	1.21811	0.455557	0.84293	0.737228	0.248552	0.749486	0.857249	0.561257	0.974262
PPA1	ENSBTAG00000007836	cription: inorganic pyrophosphatase 1	361.594	1.58405	0.05015	0.430214	0.926616	0.745367	0.953739	0.943801	0.806358	0.993506
UBE2V2	ENSBTAG00000023218	ription: ubiquitin conjugating enzyme E2 V2	361.248	0.9478	0.834931	0.963315	1.45606	0.141772	0.640608	1.20994	0.458125	0.956432
PCMT1	ENSBTAG00000010204	iption: protein-L-isoaspartate (D-aspartate) O-methyltransferase	361	1.40014	0.17648	0.656304	1.45334	0.131863	0.627421	1.18311	0.500226	0.965154
MITF	ENSBTAG00000006679	cription: melanocyte inducing transcription factor	360.94	0.634472	0.098721	0.544212	0.683701	0.166053	0.671734	0.468602	0.006095	0.210504
NSD1	ENSBTAG00000025426	iption: nuclear receptor binding SET domain protein 1	360.838	1.41194	0.382794	0.818823	0.849818	0.680449	0.94035	1.20917	0.631038	0.985618
RGN	ENSBTAG00000046155	iption: regucalcin	360.671	1.11164	0.735055	0.9395	0.347309	0.000745	0.086709	0.976237	0.938751	0.9966
CEMIP	ENSBTAG00000007431	ription: cell migration inducing hyaluronidase 1	360.658	0.663309	0.28056	0.751045	0.423094	0.023679	0.362283	0.384085	0.012114	0.277301
CIPC	ENSBTAG00000009923	ription: CLOCK interacting pacemaker	360.542	2.36053	0.137752	0.609693	1.68172	0.368906	0.818135	1.20637	0.746032	0.991297
PSMD12	ENSBTAG00000002423	ription: proteasome 26S subunit, non-ATPase 12	360.023	1.00028	0.99903	0.999676	0.617795	0.039433	0.433048	0.722131	0.165768	0.774625
GLRX3	ENSBTAG00000005027	ription: glutaredoxin 3	359.905	0.871931	0.640447	0.910657	1.21209	0.510277	0.889036	1.12031	0.698245	0.986223
RORA	ENSBTAG00000015904	ription: RAR related orphan receptor A	359.85	0.716768	0.252792	0.731252	0.480772	0.011767	0.296407	1.30857	0.354242	0.917184
ETF1	ENSBTAG00000011415	ription: eukaryotic translation termination factor 1	359.697	0.635543	0.22356	0.706631	0.776868	0.496745	0.881286	0.613789	0.190137	0.805771
HPX	ENSBTAG00000003564	ription: hemopexin	359.526	0.643165	0.30487	0.768213	1.5375	0.315698	0.790835	0.863071	0.731854	0.988423
VDAC1	ENSBTAG00000013113	ription: voltage dependent anion channel 1	359.481	1.07221	0.88228	0.975555	0.406023	0.055741	0.480794	0.90454	0.831332	0.994658
LUZP6	-		359.481	1.2393	0.386328	0.819986	1.15466	0.560288	0.905066	0.770058	0.293643	0.898483
RSRP1	ENSBTAG00000015222	cription: arginine and serine rich protein 1	359.46	1.32719	0.458212	0.84481	0.904307	0.791964	0.966139	0.90621	0.796621	0.993506
STT3A	ENSBTAG00000007203	ription: STT3 oligosaccharyltransferase complex catalytic subunit A	359.212	1.00438	0.983171	0.996639	1.41559	0.091205	0.5594	0.956014	0.828513	0.994441
PEG3	ENSBTAG00000054572	cription: paternally expressed 3	359.029	1.0235	0.958313	0.992932	0.298587	0.0066	0.228577	0.62836	0.296309	0.898601
PWP1	ENSBTAG00000004654	iption: PWP1 homolog, endonuclein	358.99	1.25551	0.306997	0.770287	1.37453	0.150994	0.651956	1.63122	0.027718	0.395838
KIAA1109	ENSBTAG00000048798	cription: ]	358.898	0.674649	0.26275	0.7385	0.725913	0.360813	0.81445	0.876471	0.70725	0.986223
STK38	ENSBTAG00000011126	cription: serine/threonine kinase 38	358.813	0.748785	0.369298	0.812564	0.677522	0.226068	0.733811	0.498725	0.031303	0.410778
TOB1	ENSBTAG00000000546	ription: transducer of ERBB2, 1	358.556	1.05652	0.882829	0.975704	0.630798	0.216617	0.724537	0.746953	0.434818	0.947048
RPL35	ENSBTAG00000003205	cription: ribosomal protein L35	358.328	2.61574	0.053818	0.43972	3.16666	0.020685	0.34658	1.51879	0.402585	0.936131
TP53INP1	ENSBTAG00000055158	ription: tumor protein p53 inducible nuclear protein 1	358.231	2.74472	8.16e-05	0.026334	1.92292	0.010633	0.288352	1.79005	0.023527	0.370523
LOC107131356	-		357.7	1.02993	0.923984	0.984492	0.895738	0.721118	0.949811	1.31255	0.378502	0.926804
NDUFS4	ENSBTAG00000003728	cription: NADH:ubiquinone oxidoreductase subunit S4	357.691	1.44872	0.246063	0.726895	1.63796	0.121625	0.609652	1.38698	0.306196	0.901757
TMA16	ENSBTAG00000012658	ption: translation machinery associated 16 homolog	357.639	1.17425	0.440651	0.836963	0.887859	0.566848	0.907413	0.968558	0.878441	0.9966
SDHB	ENSBTAG00000008314	cription: succinate dehydrogenase complex iron sulfur subunit B	357.425	0.972906	0.906749	0.980747	1.01531	0.948092	0.992737	1.16747	0.508522	0.965174
DNAJB11	ENSBTAG00000003151	ription: DnaJ heat shock protein family (Hsp40) member B11	357.024	1.81099	0.044646	0.415753	1.86231	0.035057	0.412	1.72949	0.064115	0.560828
FBXO25	ENSBTAG00000007039	cription: F-box protein 25	357.023	1.11536	0.723659	0.937605	1.16037	0.629074	0.924915	1.42683	0.249204	0.864959
PPIA	ENSBTAG00000012003	ription: peptidylprolyl isomerase A	357.019	1.27183	0.624449	0.904096	2.29061	0.09096	0.5594	1.41537	0.479334	0.959626
LMO7	ENSBTAG00000010693	ription: LIM domain 7	356.394	1.24943	0.528089	0.872651	0.510355	0.056897	0.483299	1.22051	0.572456	0.975
ZNF318	ENSBTAG00000010217	cription: zinc finger protein 318	356.236	0.783302	0.369637	0.812564	0.733883	0.25408	0.754275	1.1276	0.658431	0.986223
ATIC	ENSBTAG00000019274	cription: 5-aminoimidazole-4-carboxamide ribonucleotide formyltransferase/IMP cyclohydrolase	356.044	0.492218	0.007429	0.199357	0.795342	0.38346	0.82525	0.882395	0.634957	0.986223
GNA13	ENSBTAG00000046174	cription: G protein subunit alpha 13	355.683	0.964658	0.921609	0.983568	1.4526	0.305886	0.786819	0.878364	0.722977	0.986223
NIFK	ENSBTAG00000019387	ription: nucleolar protein interacting with the FHA domain of MKI67	355.302	1.14743	0.574298	0.889245	0.762282	0.266845	0.760821	0.856484	0.528016	0.966779
ISCU	ENSBTAG00000011787	cription: iron-sulfur cluster assembly enzyme	355.248	1.31872	0.322749	0.781193	1.60563	0.089482	0.558387	0.932904	0.804494	0.993506
AHCTF1	ENSBTAG00000013949	ription: AT-hook containing transcription factor 1	355.031	0.92385	0.810089	0.957209	0.520851	0.047739	0.462538	0.99762	0.994233	0.998607
TMOD3	ENSBTAG00000048622	cription: tropomodulin 3	354.993	0.792314	0.461342	0.84556	0.474992	0.018419	0.334452	0.626142	0.139072	0.732963
CAPZB	ENSBTAG00000004554	cription: capping actin protein of muscle Z-line subunit beta	354.946	0.736981	0.385024	0.819748	1.47697	0.264984	0.759088	0.860179	0.667963	0.986223
RAD50	ENSBTAG00000011252	ription: RAD50 double strand break repair protein	354.61	1.01504	0.961705	0.99312	0.697037	0.245115	0.746284	1.12089	0.713473	0.986223
ALCAM	ENSBTAG00000000088	iption: activated leukocyte cell adhesion molecule	354.295	1.2261	0.504496	0.862529	0.599318	0.093758	0.56405	0.461179	0.011803	0.274269
RBPMS	ENSBTAG00000033727	ription: RNA binding protein, mRNA processing factor	354.129	1.19858	0.488808	0.85739	1.39981	0.196914	0.707991	1.09484	0.729425	0.988017
SH3GLB1	ENSBTAG00000031171	ription: SH3 domain containing GRB2 like, endophilin B1	354.021	1.3243	0.319241	0.780301	0.884647	0.663496	0.93635	0.90358	0.719902	0.986223
ADGRF5	ENSBTAG00000004347	cription: adhesion G protein-coupled receptor F5	353.912	0.765078	0.329535	0.785872	0.732515	0.255665	0.755582	0.403079	0.001009	0.079213
CEMIP2	ENSBTAG00000005090	ription: cell migration inducing hyaluronidase 2	353.663	1.08854	0.777797	0.948268	1.47048	0.197953	0.708601	1.13527	0.673009	0.986223
DNAJC2	ENSBTAG00000003784	ription: DnaJ heat shock protein family (Hsp40) member C2	353.551	1.07634	0.748101	0.942725	1.08732	0.713356	0.948655	1.63722	0.030816	0.407293
CNDP2	ENSBTAG00000009841	iption: carnosine dipeptidase 2	353.539	1.26516	0.552549	0.884025	1.19799	0.647856	0.931307	0.748752	0.465883	0.958284
RELB	ENSBTAG00000038428	ription: RELB proto-onco, NF-kB subunit	353.527	0.839218	0.556567	0.8847	0.55063	0.045087	0.455802	1.04631	0.879206	0.9966
VPS26A	ENSBTAG00000016882	ription: VPS26, retromer complex component A	353.383	1.02523	0.931141	0.986239	0.955788	0.875081	0.978814	0.864992	0.615478	0.982296
DMAC1	ENSBTAG00000015963	iption: distal membrane arm assembly component 1	352.654	1.64013	0.212172	0.696027	1.70319	0.178739	0.685614	1.47592	0.326523	0.909818
BLA-DQB	ENSBTAG00000019588	ription: MHC class II antigen	352.599	0.413095	0.353104	0.804324	0.484508	0.446422	0.858768	0.128544	0.031454	0.41085
KPNA3	ENSBTAG00000004850	cription: karyopherin subunit alpha 3	352.31	0.635754	0.182847	0.66114	0.511281	0.048108	0.463858	0.846531	0.62377	0.984524
UPF3B	ENSBTAG00000035615	ption: UPF3B regulator of nonsense mediated mRNA decay	352.293	0.504895	0.004434	0.170983	0.645004	0.065817	0.502766	0.796375	0.341061	0.913172
PBRM1	ENSBTAG00000014786	ription: polybromo 1	352.002	0.957334	0.877302	0.974235	0.840755	0.538043	0.897841	1.05106	0.859977	0.996515
FOXO1	ENSBTAG00000044105	ription: forkhead box O1	351.977	0.851037	0.589484	0.894539	0.764109	0.366895	0.817548	1.03256	0.914585	0.9966
FOXP1	ENSBTAG00000016533	ription: forkhead box P1	351.852	1.08715	0.781048	0.948807	1.11335	0.720269	0.949811	0.841807	0.567463	0.975
SKIL	ENSBTAG00000004154	ription: SKI like proto-onco	351.228	0.863028	0.63092	0.906641	0.634718	0.137624	0.636221	0.676933	0.203929	0.823647
SYNE1	ENSBTAG00000009362	ription: spectrin repeat containing nuclear envelope protein 1	351.215	0.885307	0.738519	0.939987	0.217012	2.99e-05	0.016868	0.367359	0.006275	0.21317
REXO2	ENSBTAG00000005843	ription: RNA exonuclease 2	351.186	1.13601	0.649259	0.914048	1.61831	0.084627	0.545914	1.11108	0.707303	0.986223
PHF11	ENSBTAG00000013159	ription: PHD finger protein 11	351.1	1.08146	0.720768	0.937605	0.808503	0.330644	0.797015	0.688694	0.090498	0.632641
TOR1AIP2	ENSBTAG00000035230	cription: torsin 1A interacting protein 2	351.052	1.10135	0.614605	0.90099	1.04998	0.798078	0.967244	0.87449	0.485994	0.962365
BMPR2	ENSBTAG00000006420	iption: bone morphotic protein receptor type 2	350.886	0.509591	0.009329	0.220762	0.692829	0.154284	0.656714	0.688747	0.149473	0.747697
OTUD4	ENSBTAG00000019857	ription: OTU deubiquitinase 4	350.819	1.49803	0.228062	0.710954	1.41865	0.296072	0.782994	1.48314	0.239885	0.856893
TSC22D1	ENSBTAG00000046664	cription: TSC22 domain family member 1	350.722	2.14076	0.007445	0.199357	1.92278	0.021252	0.350459	1.72548	0.055472	0.527983
GCFC2	ENSBTAG00000008048	ription: GC-rich sequence DNA-binding factor 2	350.708	1.1998	0.422646	0.831324	0.715866	0.140785	0.639486	0.839679	0.443514	0.952648
NCOA1	ENSBTAG00000015007	cription: nuclear receptor coactivator 1	350.692	1.35587	0.239064	0.720307	1.43978	0.157139	0.659172	1.37332	0.220013	0.842201
SNX18	ENSBTAG00000027924	cription: sorting nexin 18	350.411	2.19105	0.002851	0.138122	2.08781	0.004988	0.206653	2.19194	0.002844	0.139189
STARD7	ENSBTAG00000018372	iption: StAR related lipid transfer domain containing 7	350.409	0.786204	0.483618	0.854637	1.02053	0.952646	0.993393	1.16238	0.660748	0.986223
ACO1	ENSBTAG00000000555	ription: aconitase 1	350.393	0.729032	0.200287	0.682963	0.708313	0.160478	0.66208	0.736097	0.214529	0.837405
RBM27	ENSBTAG00000011642	iption: RNA binding motif protein 27	350.243	0.702458	0.306022	0.768692	0.814217	0.550203	0.902741	1.01552	0.964336	0.997692
DPM1	ENSBTAG00000007721	cription: dolichyl-phosphate mannosyltransferase subunit 1, catalytic	349.962	1.40447	0.322104	0.781193	1.44016	0.286714	0.774199	1.30686	0.435524	0.947415
ARHGAP5	ENSBTAG00000027024	ription: Rho GTPase activating protein 5	349.823	0.828676	0.452815	0.840605	0.916927	0.727696	0.95096	1.10076	0.700782	0.986223
HERC4	ENSBTAG00000014029	cription: HECT and RLD domain containing E3 ubiquitin protein ligase 4	349.433	1.40056	0.264425	0.739964	0.856622	0.607919	0.919348	1.39308	0.272206	0.88989
STK19	ENSBTAG00000005589	cription: serine/threonine kinase 19	349.012	1.2944	0.397987	0.824006	1.15295	0.640347	0.928615	1.56477	0.142211	0.736795
PSMC2	ENSBTAG00000046712	iption: proteasome 26S subunit, ATPase 2	348.902	0.776853	0.462354	0.845628	1.0561	0.873362	0.978322	0.850378	0.637027	0.986223
COQ10B	ENSBTAG00000004659	iption: coenzyme Q10B	348.476	0.976133	0.911346	0.980886	0.808613	0.325511	0.794609	1.22409	0.350483	0.915663
FBXL20	ENSBTAG00000008371	cription: F-box and leucine rich repeat protein 20	348.265	0.967949	0.900332	0.978809	0.741318	0.248768	0.749802	0.835624	0.490578	0.963311
ERLEC1	ENSBTAG00000008068	ription: endoplasmic reticulum lectin 1	347.906	1.312	0.402679	0.825438	0.673519	0.223251	0.731268	1.07501	0.823791	0.994219
PRPF8	ENSBTAG00000011488	cription: pre-mRNA processing factor 8	347.602	0.906282	0.667581	0.920638	1.15445	0.527969	0.895164	1.22313	0.37817	0.926804
AFTPH	ENSBTAG00000009299	ription: aftiphilin	347.343	0.878919	0.666342	0.920307	0.54338	0.041407	0.441678	0.887044	0.688898	0.986223
FERMT1	ENSBTAG00000020465	cription: FERM domain containing kindlin 1	347.31	1.11565	0.65994	0.917987	1.02423	0.923048	0.987132	1.01249	0.960231	0.997692
HES1	ENSBTAG00000000569	ription: hes family bHLH transcription factor 1	347.077	1.56043	0.174905	0.654681	1.14616	0.677147	0.939354	1.13269	0.704502	0.986223
LCOR	ENSBTAG00000046239	ription: ligand dependent nuclear receptor corepressor	346.743	1.15151	0.704386	0.933121	0.745078	0.428451	0.851595	0.887247	0.747925	0.991486
FNTA	ENSBTAG00000003201	ription: farnesyltransferase, CAAX box, alpha	346.583	1.48296	0.096618	0.53984	1.29935	0.268059	0.76203	1.14405	0.571457	0.975
RAB5C	ENSBTAG00000006982	cription: RAB5C, member RAS onco family	346.514	0.774469	0.401372	0.825074	1.06577	0.833687	0.97114	0.760406	0.368676	0.923646
SRSF10	ENSBTAG00000008072	cription: serine and arginine rich splicing factor 10	346.078	1.36897	0.134766	0.604414	1.28538	0.229724	0.736544	1.23225	0.3208	0.908502
PLEKHM2	ENSBTAG00000018722	cription: pleckstrin homology and RUN domain containing M2	345.713	0.604181	0.154632	0.630807	0.532967	0.074863	0.529372	0.82584	0.588386	0.976853
MPC1	ENSBTAG00000027879	scription: mitochondrial pyruvate carrier 1	345.615	1.43779	0.21969	0.701014	1.13985	0.65763	0.934142	1.17733	0.581589	0.976853
USO1	ENSBTAG00000017028	iption: USO1 vesicle transport factor	345.49	1.05014	0.829911	0.962183	1.37685	0.157238	0.659172	1.60915	0.036017	0.437057
FAXDC2	-		345.299	0.972627	0.936905	0.987754	1.38124	0.355372	0.810659	1.45646	0.282768	0.893559
NKAPD1	ENSBTAG00000001999	ription: NKAP domain containing 1	345.235	1.15001	0.571221	0.887839	1.15735	0.552278	0.902741	1.09847	0.703807	0.986223
LAMTOR1	ENSBTAG00000003001	cription: late endosomal/lysosomal adaptor, MAPK and MTOR activator 1	345.202	0.496935	0.008457	0.210835	1.05771	0.831199	0.970502	0.616791	0.068324	0.572445
MCM3AP	ENSBTAG00000003148	scription: minichromosome maintenance complex component 3 associated protein	345.188	0.690923	0.234752	0.716475	0.779664	0.422164	0.848854	0.885733	0.696227	0.986223
NCOA7	ENSBTAG00000046503	ription: nuclear receptor coactivator 7	345.076	0.764406	0.472161	0.850209	0.570879	0.133146	0.630088	0.605982	0.180578	0.793661
HK1	ENSBTAG00000012380	ription: hexokinase 1	344.947	0.846626	0.673073	0.922936	0.56632	0.149354	0.650294	0.429814	0.032878	0.419076
PTPRM	ENSBTAG00000024015	ription: protein tyrosine phosphatase receptor type M	344.856	0.928868	0.771673	0.946731	0.85156	0.526145	0.895164	0.599062	0.04486	0.485865
EREG	ENSBTAG00000010273	iption: epiregulin	344.755	1.86926	0.19196	0.673612	2.90269	0.025993	0.371921	2.16831	0.106367	0.670367
HMGCS2	ENSBTAG00000003898	iption: 3-hydroxy-3-methylglutaryl-CoA synthase 2	344.713	1.86642	0.108898	0.566796	0.646841	0.26358	0.758566	1.40833	0.379443	0.926804
SCP2	ENSBTAG00000003746	ription: sterol carrier protein 2	344.34	0.995199	0.985561	0.99779	0.801398	0.403946	0.840149	0.964416	0.891681	0.9966
GPANK1	ENSBTAG00000008835	ription: G-patch domain and ankyrin repeats 1	344.092	1.20882	0.46524	0.847059	1.05647	0.831996	0.970502	1.24116	0.405535	0.937338
GJA1	ENSBTAG00000001835	ription: gap junction protein alpha 1	343.895	0.645692	0.218111	0.699972	0.824447	0.58575	0.913612	0.457844	0.02819	0.398164
ACSL5	ENSBTAG00000006707	ription: acyl-CoA synthetase long chain family member 5	343.667	1.00015	0.999679	0.999858	1.59651	0.210781	0.720486	1.02331	0.950987	0.997263
MYO1D	ENSBTAG00000015527	ription: myosin ID	343.339	1.24545	0.526415	0.872158	1.71687	0.117606	0.603641	1.92444	0.058432	0.542386
C10H15orf48	ENSBTAG00000004558	cription: chromosome 10 C15orf48 homolog	343.266	1.5777	0.185078	0.664564	1.99839	0.043715	0.449665	0.872814	0.693539	0.986223
HSD17B12	ENSBTAG00000000087	ription: hydroxysteroid 17-beta dehydrogenase 12	342.928	0.951651	0.86639	0.970744	1.07945	0.794538	0.966139	0.959909	0.889548	0.9966
SNX6	ENSBTAG00000012873	cription: sorting nexin 6	342.692	0.521335	0.005539	0.179602	0.838242	0.448237	0.859839	0.644596	0.06095	0.550995
BBC3	ENSBTAG00000050313	cription: BCL2 binding component 3	342.628	2.59298	0.002178	0.121581	2.33132	0.006376	0.226957	2.66204	0.001638	0.099638
CARS	-		342.334	1.19109	0.53672	0.876534	0.936079	0.815103	0.969566	1.42841	0.207436	0.828651
LGALS9	ENSBTAG00000006846	ription: galectin 9	342.29	0.446099	0.054475	0.443502	0.698988	0.392315	0.831535	0.245334	0.000851	0.073234
CD68	ENSBTAG00000000133	ription: CD68 molecule	342.17	0.535139	0.130995	0.601043	1.19603	0.664401	0.936974	0.386495	0.021927	0.3594
ATP6AP1	ENSBTAG00000012117	iption: ATPase H+ transporting accessory protein 1	341.796	0.554098	0.025523	0.33371	1.068	0.801812	0.96818	0.881588	0.632185	0.985832
ZCCHC9	ENSBTAG00000005265	iption: zinc finger CCHC-type containing 9	341.608	3.31353	8.9e-05	0.027391	2.56296	0.002049	0.1384	3.67468	2.06e-05	0.007525
LOC104970537	-		341.27	1.18217	0.528127	0.872651	0.963576	0.88851	0.981409	0.888502	0.656652	0.986223
PRPF18	ENSBTAG00000017244	ription: pre-mRNA processing factor 18	341.238	0.70684	0.2229	0.705584	0.478851	0.009573	0.273828	0.778245	0.378289	0.926804
ATP5PB	ENSBTAG00000006441	ription: ATP synthase peripheral stalk-membrane subunit b	340.773	1.6351	0.095329	0.538513	2.32598	0.004062	0.1841	0.898978	0.719216	0.986223
YAP1	ENSBTAG00000039307	iption: Yes1 associated transcriptional regulator	340.753	2.2303	0.003574	0.15203	1.5967	0.088789	0.55621	1.38956	0.233641	0.85165
FAM204A	ENSBTAG00000005057	cription: family with sequence similarity 204 member A	340.694	1.04309	0.845177	0.965624	1.11218	0.620598	0.9224	1.12338	0.590127	0.976853
DYNC1H1	ENSBTAG00000016598	ription: dynein cytoplasmic 1 heavy chain 1	340.476	0.790109	0.562633	0.885908	0.426465	0.036217	0.41736	0.554359	0.147681	0.745519
ARHGAP29	ENSBTAG00000004190	iption: Rho GTPase activating protein 29	340.404	0.586557	0.111756	0.569041	0.723068	0.33201	0.798382	0.811274	0.53235	0.966842
ARL13B	ENSBTAG00000005155	iption: ADP ribosylation factor like GTPase 13B	340.05	1.14576	0.576535	0.88979	1.0304	0.901854	0.98269	1.02392	0.922797	0.9966
LAMTOR2	ENSBTAG00000011754	ription: late endosomal/lysosomal adaptor, MAPK and MTOR activator 2	339.991	1.1963	0.481613	0.854088	1.11558	0.666583	0.9373	1.06835	0.795461	0.993506
AGGF1	ENSBTAG00000034823	ption: angiogenic factor with G-patch and FHA domains 1	339.749	1.19908	0.586821	0.89347	0.896758	0.743981	0.953739	1.13645	0.701938	0.986223
COMMD8	ENSBTAG00000001348	ription: COMM domain containing 8	339.435	0.674769	0.174581	0.65458	0.816619	0.482656	0.874263	0.634404	0.116599	0.69306
UQCR10	ENSBTAG00000000913	ription: ubiquinol-cytochrome c reductase, complex III subunit X	338.98	1.1434	0.620719	0.903406	1.48449	0.14289	0.643086	0.960817	0.882868	0.9966
ACAA1	ENSBTAG00000018283	cription: acetyl-CoA acyltransferase 1	338.75	1.50125	0.259254	0.737	0.962242	0.914836	0.985067	1.72599	0.12952	0.720409
GRB10	ENSBTAG00000017086	tion: growth factor receptor bound protein 10	338.517	1.2821	0.463525	0.845966	1.1614	0.658369	0.934419	1.20638	0.580099	0.976853
DIAPH2	ENSBTAG00000050709	iption: ]	338.288	0.619529	0.140057	0.612443	0.544663	0.060542	0.495868	0.638192	0.166364	0.776116
FGF2	ENSBTAG00000005691	cription: fibroblast growth factor 2	338.157	1.02503	0.94631	0.989382	0.702405	0.335538	0.800667	0.484825	0.049422	0.507872
SF3B5	ENSBTAG00000009795	ription: splicing factor 3b subunit 5	338.091	0.780024	0.319443	0.780639	1.02076	0.93395	0.990619	0.970667	0.904877	0.9966
WSB1	ENSBTAG00000005008	ription: WD repeat and SOCS box containing 1	338.079	0.82261	0.493473	0.859129	1.0496	0.864636	0.976642	0.717312	0.244637	0.859762
EMC1	ENSBTAG00000011950	cription: ER membrane protein complex subunit 1	337.942	1.1159	0.700876	0.932528	1.59968	0.098433	0.573279	0.755087	0.3268	0.909818
LOC504773	ENSBTAG00000010155	ription: ]	337.845	0.313812	0.000133	0.035145	0.536384	0.038615	0.429264	0.368728	0.000991	0.078892
DAXX	ENSBTAG00000016830	iption: death domain associated protein	337.69	1.14809	0.604744	0.899433	1.17182	0.550952	0.902741	1.14725	0.606792	0.979679
TNFRSF1B	ENSBTAG00000024928	cription: TNF receptor superfamily member 1B	337.638	0.750352	0.536911	0.876606	1.08927	0.853869	0.975628	0.846248	0.719597	0.986223
MAPRE1	ENSBTAG00000003908	ription: microtubule associated protein RP/EB family member 1	337.585	0.596179	0.209166	0.693968	0.868027	0.730433	0.951758	0.611224	0.23199	0.851302
FAM101A	-		337.241	1.2553	0.625151	0.904165	1.19067	0.707367	0.946763	1.45383	0.421252	0.941931
DDX54	ENSBTAG00000011930	cription: DEAD-box helicase 54	337.222	0.571117	0.097576	0.542097	0.650873	0.202399	0.711938	1.09752	0.782501	0.993506
GUSB	ENSBTAG00000000704	cription: glucuronidase beta	337.161	1.13601	0.705454	0.933219	1.61978	0.151543	0.652264	1.22217	0.55203	0.973554
CD83	ENSBTAG00000050334	cription: CD83 molecule	337.09	0.686012	0.20267	0.685132	0.437989	0.005215	0.209712	0.230386	9.15e-07	0.000904
DHX29	ENSBTAG00000010510	ription: DExH-box helicase 29	337.086	0.954112	0.889929	0.977209	0.615342	0.152224	0.653177	0.860946	0.659344	0.986223
LAMA4	ENSBTAG00000008817	iption: laminin subunit alpha 4	337.006	0.941916	0.827441	0.961548	0.75323	0.300862	0.78432	0.6975	0.190565	0.806824
POLR2B	ENSBTAG00000019366	iption: RNA polymerase II subunit B	336.583	0.772685	0.346117	0.799413	0.882286	0.645803	0.930362	0.954764	0.865537	0.996515
MFF	ENSBTAG00000021319	cription: mitochondrial fission factor	336.288	1.13585	0.679984	0.924657	1.26447	0.44608	0.858716	0.893251	0.715175	0.986223
GGTA1	ENSBTAG00000012090	cription: alpha-galactosyltransferase 1 (glycoprotein)	336.148	0.916224	0.843787	0.965414	0.72319	0.465111	0.866932	0.441344	0.066173	0.565198
SF3A3	ENSBTAG00000007299	cription: splicing factor 3a subunit 3	336.109	0.71285	0.199815	0.682963	0.911066	0.722801	0.949811	0.825609	0.467544	0.959381
ADRM1	ENSBTAG00000003058	cription: ADRM1 26S proteasome ubiquitin receptor	336.065	0.776233	0.266599	0.740643	1.00684	0.975966	0.995791	1.12222	0.611802	0.981256
EEF2K	ENSBTAG00000017662	ription: eukaryotic elongation factor 2 kinase	336.029	1.09137	0.781277	0.948807	1.85079	0.049422	0.465238	2.07274	0.020221	0.347465
PSMA3	ENSBTAG00000002808	ription: proteasome 20S subunit alpha 3	335.921	1.6093	0.128616	0.596892	1.82051	0.055084	0.47991	1.06244	0.847031	0.994916
CMAS	ENSBTAG00000010136	ription: cytidine monophosphate N-acetylneuraminic acid synthetase	335.81	1.67672	0.078426	0.503926	1.61441	0.10203	0.577153	1.72466	0.063497	0.557966
KRCC1	ENSBTAG00000002542	ription: lysine rich coiled-coil 1	335.663	0.539338	0.055444	0.44639	1.06001	0.855644	0.975919	0.96814	0.919709	0.9966
AHNAK	ENSBTAG00000013468	cription: AHNAK nucleoprotein	335.659	0.998569	0.996335	0.998978	1.42622	0.252806	0.75337	1.28012	0.427703	0.944681
SHOC2	ENSBTAG00000007709	ription: SHOC2 leucine rich repeat scaffold protein	335.605	1.85365	0.106322	0.562569	0.858373	0.689527	0.941406	1.21898	0.604879	0.979657
EXT1	ENSBTAG00000006209	ription: exostosin glycosyltransferase 1	335.599	1.08327	0.783388	0.948934	1.00388	0.989351	0.997646	0.815108	0.483239	0.960362
FOXA3	ENSBTAG00000012104	ription: forkhead box A3	335.394	0.732873	0.474163	0.850996	0.931626	0.870124	0.977336	1.60767	0.273175	0.890461
SUPT20H	ENSBTAG00000011860	ription: SPT20 homolog, SAGA complex component	335.283	1.17666	0.569601	0.886955	1.01585	0.956042	0.993999	1.37577	0.264494	0.883538
IDO1	ENSBTAG00000020602	ription: indoleamine 2,3-dioxygenase 1	335.199	0.576217	0.301857	0.765817	0.631506	0.388833	0.829109	0.174437	0.001134	0.083322
HGF	ENSBTAG00000017664	iption: hepatocyte growth factor	335.187	0.451719	0.043466	0.414301	0.685712	0.336181	0.801001	0.423285	0.029025	0.398164
ZSWIM6	ENSBTAG00000021224	cription: zinc finger SWIM-type containing 6	335.058	1.6351	0.095701	0.539152	1.10693	0.730433	0.951758	0.808189	0.47265	0.959626
LOC783461	-		334.962	1.16093	0.711424	0.935273	0.727528	0.430121	0.851745	1.02712	0.947144	0.997263
IRF2BPL	ENSBTAG00000025329	cription: interferon regulatory factor 2 binding protein like	334.925	0.797561	0.429991	0.834815	1.33474	0.311041	0.788774	0.84505	0.556898	0.974262
SYAP1	ENSBTAG00000003316	scription: synapse associated protein 1	334.923	0.816262	0.436842	0.836244	0.791335	0.368172	0.818073	1.00241	0.992632	0.998324
STK10	ENSBTAG00000017457	iption: serine/threonine kinase 10	334.893	0.756783	0.357925	0.806074	0.669128	0.183859	0.693272	0.973474	0.929246	0.9966
BTG3	ENSBTAG00000018704	iption: BTG anti-proliferation factor 3	334.73	1.02973	0.919973	0.983457	0.885249	0.675304	0.938987	0.689167	0.203128	0.823013
PDCD6IP	ENSBTAG00000017426	ption: programmed cell death 6 interacting protein	334.713	1.05106	0.831617	0.962474	1.1392	0.576033	0.910686	0.796076	0.331832	0.909987
CALM3	ENSBTAG00000014583	ription: calmodulin 3	334.636	0.648731	0.042658	0.411656	1.14052	0.533262	0.896469	0.840745	0.415061	0.939171
GPATCH4	ENSBTAG00000000406	iption: G-patch domain containing 4	333.727	0.684504	0.13419	0.604008	0.642699	0.079425	0.536455	0.738462	0.230809	0.850712
CTNNA1	ENSBTAG00000014182	iption: catenin alpha 1	333.632	0.946149	0.884273	0.975902	1.44499	0.331725	0.798197	0.982737	0.96348	0.997692
LRIF1	ENSBTAG00000012659	iption: ligand dependent nuclear receptor interacting factor 1	333.355	0.880874	0.634979	0.908292	0.93508	0.800821	0.968045	1.0752	0.785844	0.993506
TUBA1C	ENSBTAG00000039992	ription: tubulin alpha 1c	333.344	2.57834	0.020801	0.31077	1.69192	0.199085	0.708858	4.03531	0.000654	0.064972
N4BP2L2	ENSBTAG00000023279	ription: NEDD4 binding protein 2 like 2	333.24	0.788376	0.407992	0.827621	0.569462	0.049684	0.465238	0.613875	0.090178	0.631715
MBL2	ENSBTAG00000007049	ption: mannose binding lectin 2	333.18	3.64905	0.025436	0.33371	4.77834	0.006871	0.234232	6.57914	0.001135	0.083322
SAE1	ENSBTAG00000002676	ription: SUMO1 activating enzyme subunit 1	333.12	0.865437	0.501899	0.861967	1.24849	0.298143	0.783172	1.08008	0.719816	0.986223
NDUFS5	ENSBTAG00000010232	scription: NADH:ubiquinone oxidoreductase subunit S5	332.872	1.25784	0.378607	0.816123	1.24158	0.404658	0.8403	1.06284	0.815366	0.993506
ACSL3	ENSBTAG00000017258	cription: acyl-CoA synthetase long chain family member 3	332.804	1.35391	0.210151	0.695342	0.809085	0.380478	0.824581	1.26895	0.325001	0.909714
EIF6	ENSBTAG00000011263	cription: eukaryotic translation initiation factor 6	332.517	2.40811	0.000538	0.065834	1.84579	0.015586	0.31821	1.63801	0.052705	0.521484
PLEKHG1	ENSBTAG00000009679	iption: pleckstrin homology and RhoGEF domain containing G1	332.456	1.00728	0.975853	0.994804	0.754296	0.238168	0.741394	0.56558	0.018136	0.330503
UTP20	ENSBTAG00000003239	iption: UTP20 small subunit processome component	332.43	1.30782	0.241833	0.723108	0.829309	0.413637	0.845555	1.23668	0.354656	0.917184
MDN1	ENSBTAG00000001644	iption: midasin AAA ATPase 1	332.398	0.772672	0.342549	0.797051	0.392066	0.000571	0.07808	0.701771	0.192915	0.809725
RBM6	ENSBTAG00000006328	cription: RNA binding motif protein 6	332.175	0.827766	0.397837	0.824006	0.732281	0.161555	0.665183	0.758764	0.217621	0.840465
BCAR3	ENSBTAG00000003245	iption: BCAR3 adaptor protein, NSP family member	332.15	2.34874	0.056062	0.447757	3.37564	0.006386	0.226957	3.7297	0.003195	0.146602
SESN2	ENSBTAG00000002363	scription: sestrin 2	331.983	2.66638	0.005159	0.179602	1.97286	0.052414	0.474112	2.44577	0.010789	0.262087
KIF1B	ENSBTAG00000054239	cription: ]	331.475	1.1699	0.612139	0.900408	0.707985	0.264184	0.758566	1.02144	0.945391	0.997224
DENND5A	ENSBTAG00000006322	ription: DENN domain containing 5A	331.428	1.61489	0.072006	0.487692	0.943583	0.827346	0.970097	0.961653	0.883769	0.9966
ATAD1	ENSBTAG00000000806	iption: ATPase family AAA domain containing 1	331.34	1.15726	0.640333	0.910592	1.75573	0.070618	0.517206	1.18121	0.594246	0.977974
NEK6	ENSBTAG00000019470	ription: NIMA related kinase 6	330.836	0.760283	0.3789	0.816302	1.35167	0.330506	0.797015	1.35286	0.33026	0.909987
PAXBP1	ENSBTAG00000003064	tion: PAX3 and PAX7 binding protein 1	330.591	1.03869	0.881177	0.975252	0.874639	0.596856	0.917654	0.993654	0.980017	0.998038
NANS	ENSBTAG00000019023	iption: N-acetylneuraminate synthase	330.529	2.01754	0.007693	0.201912	1.12179	0.662445	0.936013	1.282	0.347129	0.914438
NDUFA13	ENSBTAG00000007812	ption: NADH:ubiquinone oxidoreductase subunit A13	330.371	1.38207	0.239158	0.720307	1.7125	0.049416	0.465238	1.40883	0.21254	0.834952
SLC2A1	ENSBTAG00000009617	cription: solute carrier family 2 member 1	330.238	1.64185	0.140684	0.612832	3.05718	0.000855	0.09189	2.23555	0.016684	0.318758
ST7	ENSBTAG00000010756	ription: suppression of tumorigenicity 7	329.944	1.93373	0.020047	0.30626	1.83199	0.032325	0.399799	1.8135	0.035932	0.436449
GNG11	ENSBTAG00000000820	iption: G protein subunit gamma 11	329.88	1.01005	0.967425	0.993654	0.783688	0.318467	0.791765	0.541813	0.012969	0.286362
FOXN3	ENSBTAG00000046684	escription: forkhead box N3	329.817	0.91399	0.723477	0.937605	0.765979	0.292806	0.778373	0.801048	0.383559	0.926804
HERC5	ENSBTAG00000020538	ription: HECT and RLD domain containing E3 ubiquitin protein ligase 5	329.698	0.846004	0.569858	0.88706	0.861579	0.611453	0.920316	1.08324	0.785588	0.993506
MTUS1	ENSBTAG00000039682	ription: microtubule associated scaffold protein 1	328.857	0.752481	0.266224	0.740643	0.864849	0.568324	0.907499	0.722916	0.205001	0.82443
UBE3C	ENSBTAG00000008025	cription: ubiquitin protein ligase E3C	328.581	0.783021	0.342871	0.79752	0.879318	0.616293	0.921499	0.758774	0.284755	0.895199
REST	-		328.51	0.988797	0.972695	0.994092	0.71042	0.298264	0.783172	1.17086	0.631564	0.985718
PTBP3	ENSBTAG00000016750	scription: polypyrimidine tract binding protein 3	328.297	0.820044	0.65121	0.914662	1.49108	0.361408	0.814616	0.875071	0.761045	0.992685
C16H1orf21	ENSBTAG00000038079	ription: chromosome 16 C1orf21 homolog	327.862	0.686906	0.238179	0.720145	0.72912	0.319626	0.792136	0.616552	0.129159	0.719643
BANP	ENSBTAG00000023745	ription: BTG3 associated nuclear protein	327.267	1.62317	0.09416	0.537216	1.01263	0.965378	0.994315	1.21189	0.507447	0.965174
STK17A	ENSBTAG00000008143	ription: serine/threonine kinase 17a	327.064	0.886514	0.667995	0.920666	0.726468	0.254094	0.754275	0.65418	0.131812	0.723233
ACAA2	ENSBTAG00000002863	cription: acetyl-CoA acyltransferase 2	327.012	1.44877	0.272303	0.74442	0.81301	0.539765	0.898012	1.15119	0.677073	0.986223
PRNP	ENSBTAG00000048903	ription: prion protein	326.93	1.69953	0.024785	0.33371	1.81516	0.011241	0.293092	1.84439	0.00955	0.250454
IER5	-		326.851	1.03314	0.925485	0.984938	0.746078	0.400284	0.837121	0.652556	0.22192	0.843582
CYBA	ENSBTAG00000051907	cription: cytochrome b-245 alpha chain	326.784	0.323789	0.019143	0.301459	1.09125	0.855456	0.975919	0.235128	0.00269	0.134578
IPO7	ENSBTAG00000027722	cription: importin 7	326.697	0.866768	0.661853	0.918635	0.360548	0.00183	0.132145	0.999705	0.999281	0.999946
CDC73	ENSBTAG00000016703	cription: cell division cycle 73	326.567	1.29949	0.402518	0.825438	0.681045	0.219626	0.726166	1.40649	0.275637	0.892954
LYAR	ENSBTAG00000003653	cription: Ly1 antibody reactive	326.502	0.794955	0.2896	0.756986	0.716577	0.122114	0.609908	0.842565	0.429153	0.944681
IDE	ENSBTAG00000019759	cription: insulin degrading enzyme	326.43	0.998617	0.995235	0.998658	1.05846	0.805423	0.968995	0.88131	0.586413	0.976853
UQCRFS1	ENSBTAG00000046786	ption: ubiquinol-cytochrome c reductase, Rieske iron-sulfur polypeptide 1	326.299	1.41319	0.435252	0.836244	2.45063	0.04271	0.446131	1.45035	0.40162	0.935569
SUPT4H1	ENSBTAG00000049588	iption: SPT4 homolog, DSIF elongation factor subunit	326.26	1.66752	0.175439	0.655195	1.10527	0.790727	0.966139	0.897763	0.775602	0.993506
RNMT	ENSBTAG00000009142	ription: RNA guanine-7 methyltransferase	326.14	0.668807	0.160609	0.638765	0.697266	0.206596	0.717297	1.01811	0.949937	0.997263
ATAD2B	ENSBTAG00000017255	ription: ATPase family AAA domain containing 2B	325.769	0.544492	0.036715	0.384927	0.637366	0.119845	0.606138	0.828984	0.518097	0.965816
CHAMP1	ENSBTAG00000020861	ription: chromosome alignment maintaining phosphoprotein 1	325.398	1.44481	0.107269	0.564198	1.17173	0.486592	0.874826	1.05967	0.800469	0.993506
BEX2	ENSBTAG00000032875	iption: brain expressed X-linked 2	325.159	1.73734	0.093339	0.535194	1.1387	0.692893	0.94223	1.93855	0.044274	0.482895
NDUFAB1	ENSBTAG00000006391	cription: NADH:ubiquinone oxidoreductase subunit AB1	325.135	0.977524	0.934235	0.987029	1.55913	0.104945	0.581728	1.03384	0.903837	0.9966
FAM13A	ENSBTAG00000011187	iption: family with sequence similarity 13 member A	325.042	1.05935	0.892663	0.977703	0.61346	0.252643	0.75337	1.12631	0.780692	0.993506
SNRPB	ENSBTAG00000001038	ription: small nuclear ribonucleoprotein polypeptides B and B1	324.322	0.829092	0.500607	0.861682	0.731908	0.260707	0.757863	0.637724	0.106832	0.672352
NSFL1C	ENSBTAG00000006533	ription: NSFL1 cofactor	324.146	0.778152	0.521254	0.869172	1.24141	0.579051	0.911924	1.14338	0.731525	0.988278
ASAH1	ENSBTAG00000011257	ription: N-acylsphingosine amidohydrolase 1	324.006	0.586729	0.169928	0.648955	1.25313	0.559784	0.905066	0.576502	0.156423	0.760045
BTF3	ENSBTAG00000010012	iption: basic transcription factor 3	323.825	1.51276	0.291431	0.757823	2.07017	0.063139	0.500777	0.837814	0.6529	0.986223
LARS	ENSBTAG00000006765	ription: leucyl-tRNA synthetase 1	323.653	1.03438	0.904542	0.980278	0.775004	0.364941	0.816188	0.9851	0.957555	0.997692
CPD	ENSBTAG00000012371	ription: carboxypeptidase D	323.565	1.24867	0.335081	0.790866	1.76241	0.013208	0.304191	1.69316	0.021919	0.3594
SUZ12	ENSBTAG00000018752	cription: SUZ12 polycomb repressive complex 2 subunit	323.097	1.27259	0.306874	0.770125	1.10764	0.663542	0.93635	1.58326	0.051099	0.515408
NTAN1	ENSBTAG00000004803	ription: N-terminal asparagine amidase	323.089	1.03128	0.910799	0.980886	1.43439	0.187293	0.696743	1.03448	0.901922	0.9966
FMNL3	ENSBTAG00000016593	iption: formin like 3	323.017	0.742634	0.395389	0.823947	0.731862	0.371581	0.819996	0.492118	0.043391	0.478866
MAN1B1	ENSBTAG00000046775	scription: mannosidase alpha class 1B member 1	322.906	2.17596	0.007937	0.204452	1.88961	0.029466	0.391426	1.53004	0.147404	0.745386
MAGT1	ENSBTAG00000045931	iption: magnesium transporter 1	322.86	1.00874	0.980815	0.99584	1.54728	0.226303	0.734048	1.54814	0.226554	0.846188
DNAJB2	ENSBTAG00000013782	cription: DnaJ heat shock protein family (Hsp40) member B2	322.832	2.18584	0.045016	0.41645	2.44174	0.021893	0.35369	2.14664	0.050266	0.511007
ELMSAN1	-		322.577	0.809521	0.584865	0.892852	0.611112	0.202379	0.711938	1.22013	0.60654	0.979657
GCC2	ENSBTAG00000016038	cription: GRIP and coiled-coil domain containing 2	322.478	0.653632	0.221423	0.703408	0.867253	0.68094	0.94035	1.18841	0.618657	0.983766
EIF2S1	ENSBTAG00000016311	ription: eukaryotic translation initiation factor 2 subunit alpha	322.473	0.938511	0.79364	0.952215	1.02612	0.914917	0.985067	0.899461	0.662568	0.986223
FXYD1	ENSBTAG00000017816	ription: FXYD domain containing ion transport regulator 1	322.312	1.62484	0.208871	0.693963	0.443387	0.035657	0.414778	1.27628	0.528009	0.966779
FNBP1L	ENSBTAG00000004383	ription: formin binding protein 1 like	322.236	1.20977	0.447969	0.839002	0.630403	0.065985	0.502766	0.982774	0.944911	0.997224
CHCHD3	ENSBTAG00000024723	ription: coiled-coil-helix-coiled-coil-helix domain containing 3	321.851	1.11553	0.765405	0.945799	0.773433	0.48279	0.874263	1.03148	0.932623	0.9966
SCAMP3	ENSBTAG00000012094	iption: secretory carrier membrane protein 3	321.313	0.844075	0.547	0.882943	0.880843	0.650901	0.931712	0.981575	0.947281	0.997263
AKR1C3	ENSBTAG00000022571	ription: aldo-keto reductase family 1, member C3 (3-alpha hydroxysteroid dehydrogenase, type II)	321.244	1.03117	0.91892	0.983269	0.325742	0.000209	0.050521	0.915713	0.770475	0.993506
SMIM14	ENSBTAG00000014522	ription: small integral membrane protein 14	321.068	0.884721	0.608414	0.899832	0.811155	0.379282	0.824359	0.928553	0.756508	0.992607
MED4	ENSBTAG00000019502	cription: mediator complex subunit 4	320.576	0.738949	0.236966	0.718448	0.941223	0.811637	0.969515	1.09142	0.731564	0.988278
ERH	ENSBTAG00000017798	cription: ERH mRNA splicing and mitosis factor	320.382	1.00012	0.999691	0.999858	1.20895	0.539743	0.898012	0.720414	0.292072	0.896325
SERINC1	ENSBTAG00000000019	iption: serine incorporator 1	320.37	1.042	0.911197	0.980886	1.34834	0.416703	0.845933	0.854378	0.670022	0.986223
KANSL1	ENSBTAG00000012564	cription: KAT8 regulatory NSL complex subunit 1	320.369	1.85589	0.011456	0.241302	0.739703	0.218417	0.72605	0.844059	0.491296	0.963311
TMEM263	ENSBTAG00000053105	iption: transmembrane protein 263	320.15	1.43353	0.309918	0.771123	0.623954	0.183827	0.693272	0.91741	0.808341	0.993506
ITIH2	ENSBTAG00000014075	cription: inter-alpha-trypsin inhibitor heavy chain 2	320.11	0.952324	0.907525	0.980747	1.31478	0.514128	0.889898	1.70652	0.202993	0.823013
CTBP2	ENSBTAG00000003397	cription: C-terminal binding protein 2	319.714	0.757766	0.450388	0.839682	0.753784	0.440949	0.856988	0.454574	0.032449	0.418182
JMJD6	ENSBTAG00000019153	ription: jumonji domain containing 6, arginine demethylase and lysine hydroxylase	319.693	1.98129	0.009648	0.225708	0.937385	0.806748	0.968995	1.51268	0.117935	0.696811
C25H16orf91	ENSBTAG00000033395	iption: chromosome 25 C16orf91 homolog	319.673	2.81464	0.001094	0.093139	3.19991	0.000234	0.052005	2.32545	0.007826	0.233451
RNASE6	ENSBTAG00000008792	cription: ribonuclease A family member k6	319.454	0.617052	0.431303	0.834965	1.04977	0.936823	0.990759	0.347059	0.08502	0.616599
TSPO	ENSBTAG00000018073	cription: translocator protein	319.393	0.647129	0.235685	0.717814	1.39077	0.366697	0.817323	0.521445	0.076526	0.595366
PHF20	ENSBTAG00000005571	ription: PHD finger protein 20	319.311	0.740067	0.220815	0.702485	0.558007	0.017337	0.32704	0.600419	0.038505	0.451427
NR3C1	ENSBTAG00000019472	ription: nuclear receptor subfamily 3 group C member 1	319.006	0.703151	0.197587	0.681532	0.814836	0.451557	0.860917	0.831088	0.498046	0.964282
NOP14	ENSBTAG00000001504	cription: NOP14 nucleolar protein	318.954	0.885432	0.690094	0.927849	0.581414	0.075237	0.530347	0.780871	0.418127	0.940263
SREBF2	ENSBTAG00000014265	cription: sterol regulatory element binding transcription factor 2	318.818	0.887007	0.733781	0.939457	0.682733	0.278267	0.770036	1.22099	0.570728	0.975
LIPA	ENSBTAG00000003636	cription: lipase A, lysosomal acid type	318.806	0.448903	0.028042	0.342319	0.800972	0.541056	0.898279	0.25885	0.000225	0.036198
UBE2E1	ENSBTAG00000055252	cription: ubiquitin conjugating enzyme E2 E1	318.723	0.94864	0.838222	0.964365	1.0725	0.785386	0.965177	0.955793	0.861068	0.996515
EAPP	ENSBTAG00000003419	cription: E2F associated phosphoprotein	318.711	0.979327	0.919126	0.983269	0.988599	0.955268	0.993933	0.987329	0.950608	0.997263
ZNF148	ENSBTAG00000050482	ription: zinc finger protein 148	318.593	0.81905	0.507022	0.86341	0.778351	0.4035	0.840092	0.914672	0.766791	0.993506
PIK3CA	ENSBTAG00000009232	ription: phosphatidylinositol-4,5-bisphosphate 3-kinase catalytic subunit alpha	318.541	0.733571	0.401018	0.824972	0.753177	0.441262	0.856988	0.811975	0.572275	0.975
CD99	ENSBTAG00000008114	scription: CD99 molecule	318.299	0.63668	0.244123	0.725024	1.54795	0.25714	0.756629	1.40748	0.376213	0.926804
KPNA1	ENSBTAG00000011143	ription: karyopherin subunit alpha 1	318.079	0.673516	0.248757	0.728084	0.793489	0.49823	0.881926	0.922845	0.814489	0.993506
LOC515358	-		317.714	2.19375	0.012924	0.258637	1.86493	0.048222	0.46388	1.8775	0.046448	0.496693
GRPEL1	ENSBTAG00000010181	scription: GrpE like 1, mitochondrial	317.366	0.780961	0.309795	0.771123	1.14844	0.566448	0.907135	1.29352	0.288136	0.895539
SH3BP5	ENSBTAG00000023377	scription: SH3 domain binding protein 5	316.954	0.509356	0.021431	0.313103	0.857876	0.598602	0.917819	0.80814	0.466084	0.958284
SLC15A4	ENSBTAG00000009167	ription: solute carrier family 15 member 4	316.898	0.843008	0.618703	0.902731	0.927183	0.82513	0.970034	1.02377	0.945385	0.997224
IGF2R	ENSBTAG00000002402	iption: insulin like growth factor 2 receptor	316.623	0.933326	0.893324	0.977703	1.12456	0.819326	0.969982	0.586582	0.300535	0.900378
USP16	ENSBTAG00000020122	ption: ubiquitin specific peptidase 16	316.173	0.580843	0.038196	0.3932	0.63478	0.081125	0.539477	0.984401	0.951964	0.997263
MAST4	ENSBTAG00000025964	cription: microtubule associated serine/threonine kinase family member 4	316.162	0.985772	0.967492	0.993654	0.845428	0.632328	0.926573	1.41068	0.327182	0.909818
GPX1	ENSBTAG00000054195	ription: glutathione peroxidase 1	315.724	0.365671	0.013443	0.26462	0.80406	0.590321	0.915207	0.481243	0.071973	0.585934
RAI14	ENSBTAG00000007071	cription: retinoic acid induced 14	315.722	0.458595	0.061041	0.463886	0.478413	0.075795	0.532067	0.642951	0.287996	0.895539
NFIB	ENSBTAG00000027442	iption: nuclear factor I B	315.622	0.513821	0.022562	0.318183	0.839013	0.545174	0.900247	0.503723	0.018914	0.337733
STAT1	ENSBTAG00000007867	ription: signal transducer and activator of transcription 1	315.531	0.663642	0.318076	0.7796	1.1692	0.702592	0.945456	0.600985	0.215317	0.839511
CYP2C18	ENSBTAG00000037559	ription: cytochrome P450, family 2, subfamily C, polypeptide 18	315.489	2.74725	0.069381	0.482568	3.85997	0.015099	0.31616	4.25474	0.009224	0.247455
RC3H1	ENSBTAG00000052708	cription: ring finger and CCCH-type domains 1	315.483	0.975302	0.928893	0.985796	0.942628	0.832434	0.970604	1.24252	0.437802	0.94987
PFDN2	ENSBTAG00000020152	tion: prefoldin subunit 2	315.349	2.03211	0.002957	0.139465	1.6983	0.025995	0.371921	1.44558	0.123762	0.710248
NAV3	ENSBTAG00000009852	tion: neuron navigator 3	315.286	0.772496	0.438091	0.836963	0.446939	0.01551	0.31821	0.403745	0.006672	0.219513
SELENOI	ENSBTAG00000007837	cription: selenoprotein I	315.272	1.33456	0.347583	0.799606	1.69862	0.08348	0.543998	1.60912	0.121266	0.704133
FAM3C	ENSBTAG00000007976	ription: FAM3 metabolism regulating signaling molecule C	315.267	1.70902	0.042666	0.411656	1.22984	0.433148	0.853411	1.3374	0.272522	0.890079
INPPL1	ENSBTAG00000019167	ription: inositol polyphosphate phosphatase like 1	314.848	0.74298	0.416596	0.829044	1.86105	0.08761	0.553018	1.43412	0.322603	0.909487
CHN2	ENSBTAG00000020931	ription: chimerin 2	314.625	0.610125	0.559709	0.885352	1.42591	0.674983	0.938987	1.41806	0.679849	0.986223
TMEM170A	ENSBTAG00000015428	iption: transmembrane protein 170A	314.577	1.56315	0.098766	0.544212	1.14931	0.606454	0.919329	0.865385	0.594978	0.977974
RBM10	ENSBTAG00000002890	iption: RNA binding motif protein 10	314.382	0.747881	0.282334	0.751318	0.777443	0.34944	0.807499	0.826664	0.480959	0.959626
SEC13	ENSBTAG00000017825	cription: SEC13 homolog, nuclear pore and COPII coat complex component	314.248	0.861551	0.585065	0.892852	0.796016	0.401586	0.837761	0.969627	0.909974	0.9966
TENT5C	ENSBTAG00000046509	ription: terminal nucleotidyltransferase 5C	314.223	1.77282	0.071964	0.487671	0.551656	0.062188	0.499054	1.02818	0.930596	0.9966
SRPK2	ENSBTAG00000002175	ription: SRSF protein kinase 2	314.141	0.886384	0.711768	0.935633	0.752687	0.383096	0.82525	0.982703	0.957359	0.997692
CCDC50	ENSBTAG00000006945	ription: coiled-coil domain containing 50	313.788	0.822563	0.375274	0.814738	1.05408	0.809586	0.969426	0.809364	0.337457	0.91286
NDUFV2	ENSBTAG00000004871	ription: NADH:ubiquinone oxidoreductase core subunit V2	313.73	0.823189	0.60469	0.899433	1.3142	0.465748	0.867471	0.984129	0.966029	0.997692
KARS	ENSBTAG00000015677	iption: lysyl-tRNA synthetase 1	313.672	1.10585	0.684175	0.925981	1.38828	0.182184	0.690144	1.25176	0.363619	0.921459
SRSF9	ENSBTAG00000012792	cription: serine and arginine rich splicing factor 9	313.638	0.778242	0.248927	0.728132	1.02527	0.907829	0.984247	1.05597	0.801607	0.993506
SP1	ENSBTAG00000003021	ription: Sp1 transcription factor	313.434	1.38386	0.219415	0.701014	0.792842	0.379953	0.824359	1.12723	0.651341	0.986223
TIAL1	ENSBTAG00000004080	cription: TIA1 cytotoxic granule associated RNA binding protein like 1	312.841	2.38191	0.0038	0.15709	1.58092	0.126331	0.617689	1.37849	0.286058	0.895506
ING2	ENSBTAG00000047706	ription: inhibitor of growth family member 2	312.775	1.11172	0.748434	0.942795	0.661235	0.210125	0.719562	0.832197	0.5787	0.976853
DPY19L1	ENSBTAG00000005785	iption: dpy-19 like C-mannosyltransferase 1	312.657	1.00691	0.977124	0.995333	1.71405	0.023751	0.362283	1.04558	0.852825	0.995382
SMIM7	ENSBTAG00000013613	tion: small integral membrane protein 7	312.636	0.954972	0.859837	0.968488	1.5827	0.076346	0.532067	1.2009	0.482141	0.959626
NRDE2	ENSBTAG00000005427	escription: NRDE-2, necessary for RNA interference, domain containing	312.31	1.2231	0.555731	0.884675	0.667522	0.236931	0.740384	0.663156	0.231012	0.850712
AHCYL2	ENSBTAG00000001754	iption: adenosylhomocysteinase like 2	312.193	1.99825	0.004117	0.16454	1.01451	0.952378	0.993393	2.32511	0.000466	0.053243
RAB1A	ENSBTAG00000016720	cription: RAB1A, member RAS onco family	311.851	0.803713	0.444582	0.837473	1.01515	0.957861	0.993999	0.661966	0.149775	0.748416
SEC11C	ENSBTAG00000011954	ription: SEC11 homolog C, signal peptidase complex subunit	311.796	1.82086	0.122342	0.588416	2.4879	0.018518	0.334452	1.78198	0.136491	0.73165
GAPVD1	ENSBTAG00000011544	ription: GTPase activating protein and VPS9 domains 1	311.72	1.39238	0.204783	0.687944	1.0081	0.975287	0.995791	1.30938	0.302179	0.900378
CCNT1	ENSBTAG00000005861	iption: cyclin T1	311.325	1.0843	0.749863	0.943635	0.981369	0.940738	0.990759	0.893647	0.658492	0.986223
ARHGAP32	ENSBTAG00000015905	cription: Rho GTPase activating protein 32	311.281	1.204	0.627197	0.904947	0.905379	0.79458	0.966139	1.70995	0.160041	0.76568
BLMH	ENSBTAG00000021370	cription: bleomycin hydrolase	311.002	1.17976	0.445995	0.837895	1.14518	0.529679	0.895328	1.37824	0.138665	0.732963
GAB2	ENSBTAG00000002922	ription: GRB2 associated binding protein 2	310.766	1.23983	0.471108	0.849554	1.06131	0.841507	0.973727	1.56198	0.134495	0.727802
ABCA1	ENSBTAG00000020661	ription: ATP binding cassette subfamily A member 1	310.462	0.733704	0.70808	0.933434	1.42129	0.670508	0.938239	0.506789	0.411408	0.938833
MINOS1	-		310.349	1.0095	0.973272	0.994092	1.68885	0.061771	0.497783	1.06606	0.820651	0.994053
NDUFV3	ENSBTAG00000021491	cription: NADH:ubiquinone oxidoreductase subunit V3	310.248	1.14093	0.555434	0.884675	1.54481	0.050017	0.465238	1.23183	0.350949	0.915808
CCNL1	ENSBTAG00000003851	cription: cyclin L1	310.079	0.836586	0.55978	0.885352	0.734369	0.311713	0.788813	0.799409	0.464592	0.958284
DUSP16	ENSBTAG00000010763	iption: dual specificity phosphatase 16	310.039	0.738603	0.402733	0.825438	1.2217	0.578724	0.911857	1.02751	0.940181	0.997101
PPP6R3	ENSBTAG00000009584	ription: protein phosphatase 6 regulatory subunit 3	309.607	1.10758	0.683765	0.925981	0.918728	0.73467	0.952647	0.877988	0.604891	0.979657
TXNDC12	ENSBTAG00000011024	iption: thioredoxin domain containing 12	309.505	0.95562	0.853211	0.967897	1.42388	0.146692	0.647884	1.28065	0.312119	0.904602
EIF3G	ENSBTAG00000002734	ription: eukaryotic translation initiation factor 3 subunit G	309.468	1.3388	0.495739	0.860806	1.96296	0.114537	0.597662	1.49854	0.344872	0.913172
MDM4	ENSBTAG00000006255	ption: MDM4 regulator of p53	309.128	0.920839	0.806738	0.956145	0.94157	0.857874	0.976206	1.15315	0.672235	0.986223
SLU7	ENSBTAG00000008457	ription: SLU7 homolog, splicing factor	309.125	0.822754	0.445349	0.837639	0.68927	0.144187	0.644326	0.674139	0.123844	0.710248
RC3H2	ENSBTAG00000023867	cription: ring finger and CCCH-type domains 2	308.954	0.967475	0.882363	0.975555	0.799386	0.314314	0.790835	1.01126	0.960046	0.997692
ADH1C	ENSBTAG00000034189	iption: alcohol dehydrogenase 1C (class I), gamma polypeptide	308.772	0.830293	0.612533	0.900788	0.314965	0.001678	0.124987	0.60494	0.17173	0.783837
TXNDC17	ENSBTAG00000054776	cription: thioredoxin domain containing 17	308.745	1.93491	0.026174	0.334842	2.50229	0.00193	0.13507	1.51963	0.159435	0.764403
PSMB10	ENSBTAG00000018040	cription: proteasome 20S subunit beta 10	308.498	1.13274	0.703917	0.933121	0.910599	0.774887	0.962643	0.534285	0.057242	0.535023
CSE1L	ENSBTAG00000005957	ription: chromosome segregation 1 like	308.435	1.84784	0.037381	0.387957	1.25721	0.437251	0.854368	1.28776	0.3924	0.930803
CYC1	ENSBTAG00000012232	tion: cytochrome c1	308.142	0.827023	0.514493	0.867361	1.30817	0.353556	0.80948	1.34516	0.307232	0.901916
DGKE	ENSBTAG00000004449	ption: diacylglycerol kinase epsilon	307.929	1.13463	0.740598	0.940988	0.648926	0.256887	0.756629	0.741866	0.434696	0.946936
TRIM28	ENSBTAG00000006422	ription: tripartite motif containing 28	307.718	2.1575	0.005016	0.179064	1.4349	0.187104	0.696499	1.31077	0.325226	0.909714
IVD	ENSBTAG00000004409	ription: isovaleryl-CoA dehydrogenase	307.707	1.0105	0.967116	0.993654	1.10382	0.695164	0.942662	1.21907	0.433703	0.946936
MLXIP	ENSBTAG00000004189	cription: MLX interacting protein	307.671	0.946262	0.882782	0.975704	0.985151	0.968074	0.994849	1.13575	0.733866	0.988575
F9	ENSBTAG00000004003	: -1]	307.486	0.901299	0.782108	0.948934	1.17567	0.665799	0.9373	1.00573	0.987848	0.998038
TMEM214	ENSBTAG00000017423	cription: transmembrane protein 214	307.004	1.40465	0.299399	0.763092	1.13646	0.695576	0.942879	1.19182	0.592397	0.977509
UTP3	ENSBTAG00000009310	iption: UTP3 small subunit processome component	306.917	0.85931	0.460358	0.845192	0.935521	0.743532	0.953739	1.13727	0.529796	0.966779
AMZ2	ENSBTAG00000009345	cription: archaelysin family metallopeptidase 2	306.31	1.36942	0.209911	0.69487	1.41778	0.161928	0.66567	1.69783	0.034508	0.42798
PKN2	ENSBTAG00000021900	ription: protein kinase N2	306.255	0.838449	0.560017	0.885352	0.693768	0.225421	0.733181	0.877657	0.665999	0.986223
SPART	ENSBTAG00000008040	ription: spartin	306.223	0.821989	0.446134	0.837928	0.534633	0.014787	0.312347	0.669545	0.119826	0.702002
CYLD	ENSBTAG00000006291	ription: CYLD lysine 63 deubiquitinase	306.181	0.474253	0.020067	0.30626	1.16291	0.634917	0.927056	1.33924	0.359035	0.919603
UACA	ENSBTAG00000013982	cription: uveal autoantigen with coiled-coil domains and ankyrin repeats	306.151	1.00382	0.990914	0.998378	0.523316	0.053078	0.475759	1.13744	0.700376	0.986223
CBX5	ENSBTAG00000006246	iption: chromobox 5	305.957	0.61728	0.167438	0.644045	0.544961	0.081698	0.540696	0.6478	0.214088	0.836634
RSPO3	ENSBTAG00000008121	ription: R-spondin 3	305.803	0.612902	0.168597	0.647185	0.792353	0.511284	0.88907	0.712412	0.339993	0.913172
RBM47	ENSBTAG00000002356	ription: RNA binding motif protein 47	305.615	0.642723	0.071011	0.486198	0.834406	0.456589	0.86317	0.551706	0.015398	0.312276
SCYL2	ENSBTAG00000013859	iption: SCY1 like pseudokinase 2	305.412	1.04938	0.866754	0.970864	0.983729	0.954328	0.99369	0.939565	0.828405	0.994439
SNU13	ENSBTAG00000006104	scription: small nuclear ribonucleoprotein 13	305.381	1.52162	0.08303	0.514193	1.35955	0.203132	0.71334	1.16017	0.540804	0.969355
U2AF2	ENSBTAG00000002830	cription: U2 small nuclear RNA auxiliary factor 2	305.355	0.985185	0.96402	0.993649	0.756744	0.398769	0.836561	1.06088	0.858214	0.996515
GRK3	ENSBTAG00000000005	ription: G protein-coupled receptor kinase 3	305.251	0.475992	0.020804	0.31077	0.684902	0.236294	0.739961	0.421906	0.007289	0.22721
MPEG1	ENSBTAG00000030845	tion: macrophage expressed 1	305.153	0.337223	0.026536	0.336148	0.831841	0.706188	0.94649	0.169876	0.000317	0.045032
RBMX	ENSBTAG00000013308	: 1]	304.771	1.14933	0.755897	0.945593	1.06693	0.884802	0.980611	0.939367	0.888969	0.9966
USP1	ENSBTAG00000020451	ription: ubiquitin specific peptidase 1	304.769	1.05283	0.888346	0.97685	0.441421	0.02588	0.371827	1.21482	0.59551	0.977974
EIF3L	ENSBTAG00000010790	cription: eukaryotic translation initiation factor 3 subunit L	304.594	1.21887	0.439521	0.836963	1.48954	0.117676	0.603641	1.40956	0.179642	0.792077
TLK2	ENSBTAG00000015713	ription: tousled like kinase 2	304.321	1.60076	0.14657	0.619583	0.823608	0.549324	0.902741	1.04551	0.89104	0.9966
[truncated: 12,397 more rows]

## Sheet: CPM count dataset used for stat
gene_id	Gene Symbol	581_CTR	576_CTR	567_CTR	581_A	576_A	567_A	581_D	576_D	567_D	581_G	576_G	567_G
ENSBTAG00000000005	GRK3	24	0	0	0	172	0	0	0	46	0	0	0
ENSBTAG00000000009	FOXF1	0	22	46	0	41	0	131	0	61	43	41	37
ENSBTAG00000000010	UBL7	0	0	0	102	24	122	52	0	0	51	25	36
ENSBTAG00000000011	TDH	37	0	0	7	12	77	29	0	34	0	20	8
ENSBTAG00000000012	TTC33	0	0	0	26	0	26	0	0	0	0	0	5
ENSBTAG00000000013	PRKAA1	0	0	64	165	53	134	60	0	0	16	29	18
ENSBTAG00000000014	TXN2	84	137	276	736	201	879	547	0	315	175	259	233
ENSBTAG00000000019	SERINC1	39	104	137	1394	168	1582	1290	0	278	151	110	216
ENSBTAG00000000020	TRPV3	0	0	0	35	0	0	0	0	18	0	0	0
ENSBTAG00000000021	WASHC3	0	0	0	44	0	68	24	0	0	0	0	10
ENSBTAG00000000022	NUP37	0	0	0	0	0	121	0	0	0	0	0	7
ENSBTAG00000000023	RNF2	0	0	0	89	11	22	17	0	8	18	48	22
ENSBTAG00000000024	DYM	71	51	0	308	0	210	260	0	61	102	119	102
ENSBTAG00000000025	RAB6A	101	163	202	676	306	818	631	116	292	168	253	207
ENSBTAG00000000026	VPS33B	0	0	30	80	0	155	0	0	22	7	64	0
ENSBTAG00000000032	ABI3	0	0	0	41	0	67	13	0	0	7	0	0
ENSBTAG00000000037	CWC27	33	135	78	363	162	436	222	0	123	111	267	115
ENSBTAG00000000039	SIRT7	0	32	56	146	62	125	74	0	31	48	43	44
ENSBTAG00000000040	MAFG	311	424	706	3007	663	1890	1865	227	970	489	740	663
ENSBTAG00000000042	PYCR1	0	0	15	187	0	231	155	0	50	66	0	46
ENSBTAG00000000044	MYADML2	18	0	0	0	0	0	0	0	0	0	0	0
ENSBTAG00000000049	CCDC77	0	0	0	18	0	48	0	0	8	0	0	17
ENSBTAG00000000050	PSMG3	17	0	0	241	76	193	245	0	71	35	80	30
ENSBTAG00000000053	FILIP1	53	16	85	27	63	76	0	0	70	35	15	25
ENSBTAG00000000054	SNAPC4	0	0	0	24	0	39	32	0	0	0	8	5
ENSBTAG00000000056	STRADA	0	0	7	59	0	90	0	0	13	0	0	0
ENSBTAG00000000060	PRDM14	0	0	0	13	0	0	0	0	0	0	0	0
ENSBTAG00000000061	PCDH7	0	0	43	18	36	0	50	0	0	14	26	10
ENSBTAG00000000064	FEN1	29	0	0	154	70	161	208	0	83	76	0	63
ENSBTAG00000000065	CRLS1	0	36	49	369	25	279	217	33	56	31	48	48
ENSBTAG00000000067	SDF2L1	0	48	0	92	39	445	36	0	13	26	4	16
ENSBTAG00000000070	F13B	0	0	0	0	0	14	15	0	0	0	0	3
ENSBTAG00000000072	TFB2M	69	51	28	552	36	541	665	0	139	91	89	81
ENSBTAG00000000073	LRPAP1	0	12	0	0	192	406	284	0	0	57	60	31
ENSBTAG00000000074	NFIA	0	156	91	352	122	500	318	128	163	66	87	90
ENSBTAG00000000076	RECK	0	0	6	39	6	5	0	0	8	0	0	2
ENSBTAG00000000077	ADSL	19	60	102	239	128	396	247	0	107	68	114	120
ENSBTAG00000000078	GLIPR2	44	323	119	416	340	296	336	88	156	25	105	96
ENSBTAG00000000080	GRWD1	0	89	35	272	86	350	326	0	154	69	99	67
ENSBTAG00000000081	CERT1	32	79	152	320	136	81	51	0	119	43	137	109
ENSBTAG00000000084	MRPS30	0	22	0	60	16	119	24	0	17	7	31	9
ENSBTAG00000000085	CYP1A2	0	0	49	321	0	164	287	0	125	74	67	91
ENSBTAG00000000087	HSD17B12	46	189	192	382	414	300	313	112	243	127	354	112
ENSBTAG00000000088	ALCAM	35	37	93	0	80	10	0	0	88	24	0	39
ENSBTAG00000000090	SEC31B	0	0	0	37	0	92	0	0	0	0	0	22
ENSBTAG00000000091	NDUFB8	118	176	131	1197	348	1485	1099	0	325	157	368	244
ENSBTAG00000000092	HIF1AN	0	0	0	0	0	0	0	0	0	0	0	6
ENSBTAG00000000094	ATPAF1	11	42	33	21	46	283	66	0	5	53	67	72
ENSBTAG00000000095	CD274	45	43	203	49	63	124	239	0	175	37	31	13
ENSBTAG00000000097	EFCAB14	0	25	24	160	163	248	279	62	66	17	60	80
ENSBTAG00000000098	SETDB1	0	36	0	146	70	145	51	0	34	0	0	27
ENSBTAG00000000099	CERS2	171	271	358	5143	397	4937	2515	40	431	439	601	609
ENSBTAG00000000103	MRPL23	0	83	140	684	112	1302	705	0	138	281	541	229
ENSBTAG00000000105	RIT1	132	107	189	827	246	681	600	0	345	134	163	185
ENSBTAG00000000108	KHDC4	7	76	40	624	178	446	701	3	206	101	104	105
ENSBTAG00000000109	-	0	33	0	0	30	28	0	0	0	0	0	0
ENSBTAG00000000111	UGP2	44	58	74	1257	159	1442	1233	0	262	248	262	157
ENSBTAG00000000113	ARHGEF2	101	146	16	60	60	1887	886	111	91	342	34	67
ENSBTAG00000000118	OR52E8	0	8	0	46	3	24	0	0	47	9	0	35
ENSBTAG00000000120	USP43	0	0	0	20	0	0	0	0	0	0	0	15
ENSBTAG00000000123	HAO2	36	61	79	350	15	194	493	58	137	116	44	137
ENSBTAG00000000125	SPATA5	0	0	16	17	0	7	0	0	6	3	0	14
ENSBTAG00000000128	FGF18	19	0	27	65	18	0	51	15	0	49	0	48
ENSBTAG00000000130	TNFSF13	0	0	0	39	25	16	34	0	0	0	20	0
ENSBTAG00000000131	SENP3	0	0	0	0	0	0	0	0	0	0	0	16
ENSBTAG00000000132	EIF4A1	353	592	451	2087	1077	2098	1068	286	671	613	965	613
ENSBTAG00000000133	CD68	125	311	310	1144	878	1252	656	0	346	58	242	177
ENSBTAG00000000134	MPDU1	70	207	160	615	270	614	277	0	155	172	222	135
ENSBTAG00000000137	FRYL	33	27	21	279	112	246	192	0	112	67	80	138
ENSBTAG00000000139	KMT5A	0	0	112	120	87	225	77	0	391	131	291	205
ENSBTAG00000000140	EPHX1	0	0	62	325	65	344	170	149	13	51	18	42
ENSBTAG00000000141	NFU1	0	0	89	561	77	551	343	0	87	137	190	79
ENSBTAG00000000144	LOC100335205	0	0	33	0	0	43	0	0	0	0	0	11
ENSBTAG00000000146	FARP1	38	46	84	247	74	423	241	0	112	56	107	90
ENSBTAG00000000147	RIC8B	0	0	0	139	22	52	98	0	46	39	0	20
ENSBTAG00000000149	USP40	59	111	85	18	117	393	148	0	60	79	96	78
ENSBTAG00000000152	RANBP2	218	205	67	1108	329	882	812	0	485	310	254	324
ENSBTAG00000000153	LRFN3	0	0	0	0	0	24	12	0	0	0	0	13
ENSBTAG00000000157	CCDC138	0	0	0	26	0	0	44	0	0	8	0	14
ENSBTAG00000000160	CBS	0	0	0	194	0	355	203	0	45	83	0	52
ENSBTAG00000000162	ANAPC16	0	70	51	201	48	172	145	0	20	16	12	21
ENSBTAG00000000163	DDIT4	85	180	165	1072	439	636	1409	0	378	166	231	232
ENSBTAG00000000168	-	0	0	0	8	0	2	0	0	0	0	0	3
ENSBTAG00000000169	ASZ1	0	0	0	0	0	0	46	0	0	0	0	0
ENSBTAG00000000172	PFKFB1	0	0	0	0	0	0	0	0	0	0	0	29
ENSBTAG00000000175	N4BP2	155	262	170	603	241	407	595	229	456	304	304	284
ENSBTAG00000000176	SP3	0	0	0	0	44	0	0	0	0	0	0	14
ENSBTAG00000000182	SPINT2	0	0	3	5	0	27	29	0	5	3	0	18
ENSBTAG00000000184	EIF2AK3	0	29	166	36	119	358	408	0	254	126	85	199
ENSBTAG00000000185	SLC6A14	0	0	0	0	0	0	0	0	0	23	0	0
ENSBTAG00000000186	FLAD1	0	0	0	0	21	97	0	0	0	0	0	0
ENSBTAG00000000191	SLC25A20	0	0	114	268	109	580	344	0	33	122	222	105
ENSBTAG00000000197	TRMT10A	0	11	59	79	0	135	0	0	14	104	49	133
ENSBTAG00000000199	PDP1	19	48	13	197	37	127	236	0	68	18	9	54
ENSBTAG00000000201	LTN1	55	87	78	93	104	52	32	30	84	79	105	150
ENSBTAG00000000202	SLC25A19	0	187	45	163	376	271	61	0	78	17	112	26
ENSBTAG00000000203	ATP6V1G1	947	1119	1399	4131	2074	4256	2960	848	1474	977	1464	1139
ENSBTAG00000000204	TMEM268	0	0	0	156	32	143	58	0	14	20	16	28
ENSBTAG00000000205	MMD	40	54	15	321	166	278	323	0	56	29	73	91
ENSBTAG00000000207	PUDP	0	8	0	126	62	250	94	0	76	22	67	44
ENSBTAG00000000210	ARHGAP31	19	37	13	42	51	97	62	0	46	0	46	34
ENSBTAG00000000211	SHROOM2	0	0	0	0	0	0	0	0	26	0	0	0
ENSBTAG00000000212	NADK	0	0	63	135	87	115	56	0	92	0	63	51
ENSBTAG00000000213	TMEM39A	0	0	28	233	28	218	281	32	67	49	29	37
ENSBTAG00000000215	GNB1	137	283	189	1977	484	983	1080	175	255	313	398	177
ENSBTAG00000000218	MAP2K5	0	0	0	62	46	203	0	0	22	0	0	32
ENSBTAG00000000221	RBM34	0	0	32	84	18	108	43	0	105	55	56	46
ENSBTAG00000000222	ARID4B	205	493	732	2013	1053	2052	1886	128	1038	448	679	553
ENSBTAG00000000223	PPM1B	56	233	315	1528	269	1252	779	63	328	243	273	334
ENSBTAG00000000224	TSPAN15	0	0	0	57	0	41	0	0	0	13	0	0
ENSBTAG00000000225	POLB	0	82	27	147	86	244	221	0	62	28	84	44
ENSBTAG00000000229	LOC784417	0	0	56	622	0	306	448	0	226	184	0	85
ENSBTAG00000000231	BMPR1A	0	46	67	308	44	227	149	0	104	11	69	54
ENSBTAG00000000236	YWHAZ	282	161	215	131	383	46	0	0	278	142	233	127
ENSBTAG00000000240	AKAP7	0	0	0	121	0	79	46	0	0	11	0	43
ENSBTAG00000000241	STAU1	85	222	241	1133	299	770	726	112	464	386	377	350
ENSBTAG00000000242	-	17	15	12	221	28	277	209	2	32	33	12	34
ENSBTAG00000000243	HEBP2	0	30	10	299	62	369	176	0	84	39	52	20
ENSBTAG00000000245	NHSL1	59	50	56	689	115	723	624	58	339	296	223	230
ENSBTAG00000000246	ME3	0	0	0	0	0	0	0	0	0	0	0	7
ENSBTAG00000000250	HDHD3	0	34	67	393	69	544	145	0	89	57	0	110
ENSBTAG00000000251	ALAD	32	184	90	657	20	710	683	0	155	130	106	181
ENSBTAG00000000252	POLE3	225	223	465	1919	359	1750	1204	137	435	479	525	433
ENSBTAG00000000253	PTPRF	25	137	231	851	126	1834	599	6	292	136	190	133
ENSBTAG00000000256	-	0	0	0	0	0	0	0	0	0	0	0	17
ENSBTAG00000000259	CHIA	0	0	152	400	145	746	203	0	69	65	621	90
ENSBTAG00000000260	ZNRF2	55	87	125	226	133	188	307	0	115	107	54	88
ENSBTAG00000000264	RFX6	0	0	0	29	0	0	0	0	0	0	0	5
ENSBTAG00000000266	NAB1	25	41	98	418	215	388	364	0	179	68	77	54
ENSBTAG00000000267	SMG6	0	0	0	15	18	133	19	0	27	32	0	4
ENSBTAG00000000269	CBWD1	0	0	0	172	0	192	0	0	0	24	22	0
ENSBTAG00000000271	MNS1	0	0	0	3	0	19	0	0	0	0	0	0
ENSBTAG00000000274	YKT6	0	35	0	33	50	54	0	0	0	0	38	20
ENSBTAG00000000275	PARP11	95	35	71	127	137	118	57	0	91	68	82	53
ENSBTAG00000000277	IL18	0	9	6	267	13	136	58	0	38	33	3	91
ENSBTAG00000000279	RAB26	0	0	0	20	0	24	98	0	0	12	0	0
ENSBTAG00000000283	CSF1	7	337	296	547	97	753	646	0	124	96	72	172
ENSBTAG00000000285	GUF1	0	0	0	0	0	120	0	0	0	17	0	0
ENSBTAG00000000286	PFKM	0	0	0	0	0	33	0	0	9	0	0	0
ENSBTAG00000000287	GNPDA2	0	0	0	18	0	81	96	0	0	0	0	13
ENSBTAG00000000288	UPF2	349	359	441	2477	761	2437	2076	310	849	583	798	620
ENSBTAG00000000289	ASB8	6	9	0	226	25	18	51	0	36	32	24	43
ENSBTAG00000000290	ATP11B	0	0	0	0	0	0	0	0	18	0	0	0
ENSBTAG00000000291	DHTKD1	31	23	42	129	15	159	142	0	60	49	9	30
ENSBTAG00000000292	TCIRG1	94	222	154	1362	847	1970	475	0	375	313	729	496
ENSBTAG00000000295	CLHC1	0	0	0	101	0	108	79	0	0	0	0	21
ENSBTAG00000000296	IMPDH1	0	0	0	0	0	79	0	0	0	0	0	0
ENSBTAG00000000297	ZNF330	0	0	0	109	16	91	50	0	0	6	0	18
ENSBTAG00000000305	LMO4	95	230	247	915	311	941	1448	91	453	295	575	358
ENSBTAG00000000306	ITK	0	0	0	129	0	64	124	0	0	0	0	0
ENSBTAG00000000308	ITCH	0	0	23	17	0	38	16	0	0	0	33	0
ENSBTAG00000000312	GRINA	0	89	95	513	85	501	222	0	79	90	117	109
ENSBTAG00000000313	NUDT13	0	0	0	0	0	43	0	0	0	0	0	0
ENSBTAG00000000315	ECD	33	0	66	946	40	1041	521	0	219	201	203	157
ENSBTAG00000000320	UBAP1	138	222	234	2249	413	2147	2289	65	654	455	666	456
ENSBTAG00000000321	TBL2	0	22	0	137	0	198	87	0	6	32	51	39
ENSBTAG00000000322	CD2AP	96	353	216	1294	222	620	1002	214	623	232	300	306
ENSBTAG00000000330	ALDH16A1	78	64	230	608	256	945	2	123	193	204	316	18
ENSBTAG00000000332	ERF	0	0	21	6	0	0	6	0	0	0	0	0
ENSBTAG00000000340	ADNP	46	136	123	618	225	750	598	81	293	116	220	196
ENSBTAG00000000341	ISOC1	0	0	38	248	0	120	197	0	39	31	60	19
ENSBTAG00000000342	PLOD3	0	16	149	17	5	684	7	0	4	44	179	7
ENSBTAG00000000343	ZNHIT1	0	47	18	209	33	307	159	0	0	11	0	128
ENSBTAG00000000345	CLDN15	0	0	0	36	0	0	0	0	0	0	0	0
ENSBTAG00000000347	RHOG	0	56	12	312	97	208	144	0	68	46	68	27
ENSBTAG00000000355	OXLD1	0	0	0	83	12	61	20	0	28	18	18	17
ENSBTAG00000000356	CCDC137	0	62	15	192	79	219	83	169	169	65	156	101
ENSBTAG00000000357	PRAG1	58	47	43	61	37	109	151	0	94	65	29	118
ENSBTAG00000000359	EIF3J	67	888	835	2899	1046	2874	2229	202	1644	1111	1491	1175
ENSBTAG00000000362	SPG11	0	6	0	0	2	14	0	0	8	0	5	14
ENSBTAG00000000363	BDP1	203	487	672	1091	724	905	372	257	620	480	936	599
ENSBTAG00000000365	TDP2	60	66	47	162	89	279	281	0	86	72	74	59
ENSBTAG00000000369	EPS8	22	10	8	116	27	133	76	2	45	18	6	3
ENSBTAG00000000371	DIS3L	31	83	55	298	63	343	137	0	0	95	51	30
ENSBTAG00000000372	TIPIN	0	43	0	151	33	141	50	0	72	12	37	3
ENSBTAG00000000375	SSRP1	246	367	488	1104	670	1326	613	385	692	464	886	521
ENSBTAG00000000379	GOLT1B	0	0	0	123	18	61	88	0	23	26	0	6
ENSBTAG00000000382	MED27	0	76	0	190	89	261	122	0	0	34	36	88
ENSBTAG00000000385	ZBTB18	17	41	65	234	94	299	228	0	240	55	127	98
ENSBTAG00000000387	NICN1	0	48	77	44	0	70	32	0	0	12	21	8
ENSBTAG00000000389	ZNF212	0	0	167	214	77	267	186	0	255	65	0	92
ENSBTAG00000000390	TPST1	19	0	7	456	24	506	313	0	56	0	89	25
ENSBTAG00000000392	ASCC1	27	0	18	131	39	137	166	0	5	1	59	47
ENSBTAG00000000393	SSPN	0	23	0	26	36	162	0	0	29	0	0	0
ENSBTAG00000000394	BACE2	0	0	27	335	0	179	0	0	43	0	0	0
ENSBTAG00000000395	ADAMTS20	0	0	0	26	0	19	0	0	0	11	0	34
ENSBTAG00000000396	PIM1	0	93	145	1894	298	2005	1088	0	378	553	696	513
ENSBTAG00000000397	CNPY1	0	0	0	0	0	0	0	0	16	0	0	0
ENSBTAG00000000404	NAXE	0	0	78	451	0	584	338	0	166	70	63	114
ENSBTAG00000000405	VKORC1	39	31	81	790	98	934	387	0	123	88	183	178
ENSBTAG00000000406	GPATCH4	147	142	212	938	350	586	336	119	243	111	251	170
ENSBTAG00000000409	CDC40	79	26	61	731	268	960	438	0	196	173	146	145
ENSBTAG00000000411	HGS	0	61	100	442	172	598	349	0	123	117	248	131
ENSBTAG00000000413	NRTN	0	0	0	0	0	0	17	0	0	0	0	0
ENSBTAG00000000415	ERBIN	35	156	187	1097	436	990	821	301	375	223	318	374
ENSBTAG00000000417	MRPL12	10	59	51	126	68	207	135	0	54	20	34	39
ENSBTAG00000000418	TOX3	0	0	0	0	0	0	0	0	17	0	0	0
ENSBTAG00000000421	EEA1	149	543	675	1245	464	1161	1404	179	1059	630	1016	758
ENSBTAG00000000422	TSHZ1	40	46	14	389	6	427	293	10	173	154	98	111
ENSBTAG00000000423	RBM4B	0	0	0	0	0	11	28	0	0	0	0	0
ENSBTAG00000000425	-	0	0	0	0	26	138	59	0	0	0	0	33
ENSBTAG00000000428	BAK1	0	0	43	153	0	356	127	0	82	0	0	55
ENSBTAG00000000429	DGCR2	0	54	116	476	162	737	473	262	152	168	191	102
ENSBTAG00000000432	-	0	0	0	46	0	38	0	0	0	0	0	5
ENSBTAG00000000434	CRYAB	2366	2196	3917	47710	1543	59100	43312	4579	6676	10018	10954	11426
ENSBTAG00000000435	TARBP2	0	23	0	203	0	214	90	0	31	0	41	36
ENSBTAG00000000436	TNFAIP3	30	74	26	1527	31	1328	92	2	198	77	40	47
ENSBTAG00000000439	SFSWAP	0	46	60	202	93	393	235	0	63	160	146	57
ENSBTAG00000000440	HSPB2	0	0	0	0	0	353	0	0	0	31	137	0
ENSBTAG00000000442	RBP4	324	395	748	3688	489	5358	1624	0	385	761	1741	863
ENSBTAG00000000447	FRA10AC1	0	45	0	312	116	537	159	0	64	89	181	56
ENSBTAG00000000451	TMEM126A	0	62	34	370	0	517	192	88	97	33	79	45
ENSBTAG00000000454	TMEM106C	0	0	10	81	15	73	0	0	20	12	0	7
ENSBTAG00000000455	CREBZF	88	130	136	903	291	808	926	0	296	169	368	147
ENSBTAG00000000458	DYNC1LI2	0	0	55	182	114	254	140	0	150	83	0	65
ENSBTAG00000000459	POMGNT2	0	0	53	275	0	382	133	0	0	128	90	71
ENSBTAG00000000460	SYTL2	0	0	26	0	0	62	49	0	0	0	31	47
ENSBTAG00000000462	CCDC102A	0	0	0	50	0	0	0	0	31	0	27	0
ENSBTAG00000000469	PPP2CA	137	192	125	564	286	685	712	0	282	225	140	161
ENSBTAG00000000472	ZNF570	0	12	0	34	24	34	33	0	33	14	0	31
ENSBTAG00000000473	ATP10D	0	27	22	141	20	84	100	0	0	0	0	50
ENSBTAG00000000475	IMMP1L	0	0	0	2	0	58	0	0	0	0	0	7
ENSBTAG00000000476	THPO	0	0	0	76	0	95	29	0	0	0	0	20
ENSBTAG00000000480	IFRD2	0	0	0	379	82	356	227	0	216	204	0	174
ENSBTAG00000000483	HYAL1	0	26	17	252	43	609	272	51	44	61	103	68
ENSBTAG00000000484	HYAL2	0	0	0	70	42	120	38	0	51	3	47	34
ENSBTAG00000000489	WDR54	0	0	0	0	0	48	0	0	0	0	0	0
ENSBTAG00000000490	RTKN	0	0	0	0	0	12	35	0	0	0	0	0
ENSBTAG00000000492	ASNSD1	75	0	97	673	192	675	456	33	117	158	161	196
ENSBTAG00000000494	PDE4D	0	0	0	30	14	16	10	0	16	0	0	4
ENSBTAG00000000495	HAVCR2	0	0	0	52	0	0	0	0	0	0	0	0
ENSBTAG00000000497	AKR1A1	38	74	15	412	21	230	153	0	20	41	32	62
ENSBTAG00000000500	PINX1	80	63	116	155	96	180	166	0	91	26	100	58
ENSBTAG00000000501	KLHL13	0	0	38	21	0	88	24	0	56	0	0	0
ENSBTAG00000000502	DAZL	0	0	0	0	0	0	0	0	15	0	0	26
ENSBTAG00000000504	GTF2B	7	35	0	473	39	260	268	0	11	41	21	41
ENSBTAG00000000505	KYAT3	0	0	42	56	9	61	29	0	42	19	18	0
ENSBTAG00000000507	NR4A1	0	0	0	0	20	88	788	0	0	0	0	37
ENSBTAG00000000510	ATG101	121	46	159	531	101	461	375	0	254	90	117	89
ENSBTAG00000000511	CNST	0	0	0	0	12	0	0	0	0	0	0	7
ENSBTAG00000000512	SNTA1	0	0	0	0	0	16	0	0	0	0	0	0
ENSBTAG00000000517	ANKRD29	0	0	0	0	0	29	0	0	0	0	0	6
ENSBTAG00000000520	ATP2B3	0	0	0	0	6	0	0	0	0	0	0	0
ENSBTAG00000000521	PLEKHA8	0	14	0	98	51	127	46	0	30	0	29	27
ENSBTAG00000000522	AHSG	724	906	2996	27031	1665	19982	5432	1205	2173	4587	10891	3324
ENSBTAG00000000524	CSTB	1312	2411	2158	10434	5623	10260	5824	512	2504	1759	3191	2264
ENSBTAG00000000526	TOPBP1	14	38	41	41	44	32	140	0	72	68	49	46
ENSBTAG00000000527	ZFAND3	49	109	208	1096	210	1068	782	0	266	165	235	187
ENSBTAG00000000528	MANBAL	39	49	0	239	0	410	196	0	87	58	55	52
ENSBTAG00000000529	BTBD9	0	30	25	108	0	269	90	0	54	54	0	36
ENSBTAG00000000532	EXO5	77	50	59	309	94	192	162	0	42	71	112	51
ENSBTAG00000000536	ZNF395	9	18	38	44	11	152	101	3	23	98	18	18
ENSBTAG00000000539	LRRC28	0	0	0	0	0	80	0	0	0	0	0	14
ENSBTAG00000000540	RNF112	0	0	0	0	0	6	0	0	0	0	0	0
ENSBTAG00000000541	NKX2-1	0	0	0	77	0	0	0	0	27	0	0	23
ENSBTAG00000000542	CFAP36	0	71	0	360	175	406	109	0	58	65	29	55
ENSBTAG00000000545	PPP4R3B	97	230	321	797	644	916	652	209	492	282	628	444
ENSBTAG00000000546	TOB1	350	268	229	1433	237	465	1370	108	579	395	248	331
ENSBTAG00000000548	KLHDC10	47	0	57	333	7	263	107	0	101	58	131	55
ENSBTAG00000000550	ATP5F1D	70	97	99	836	122	990	817	0	226	175	184	196
ENSBTAG00000000551	SMNDC1	0	144	30	131	145	83	36	0	249	189	184	85
ENSBTAG00000000555	ACO1	0	110	98	490	209	620	466	48	163	111	125	94
ENSBTAG00000000559	PLTP	92	0	244	285	0	704	0	0	0	0	151	170
ENSBTAG00000000560	-	39	13	29	312	75	188	430	0	48	67	36	23
ENSBTAG00000000561	OCLN	0	0	0	0	0	64	0	0	0	0	30	0
ENSBTAG00000000562	TOMM20	62	144	194	1982	224	1694	1247	30	381	265	231	384
ENSBTAG00000000563	MYD88	0	39	0	314	77	244	164	0	49	54	44	30
ENSBTAG00000000564	NSG2	0	0	0	0	0	0	0	0	5	0	0	0
ENSBTAG00000000565	RFX7	0	14	99	241	71	208	157	0	96	59	118	74
ENSBTAG00000000566	CCDC14	0	0	0	10	0	0	0	0	9	0	0	6
ENSBTAG00000000569	HES1	122	246	296	1907	251	1205	1981	0	349	295	272	371
ENSBTAG00000000571	ARHGAP27	0	0	22	245	68	244	185	0	51	0	30	25
ENSBTAG00000000575	TNC	0	0	0	83	0	43	21	0	0	0	0	0
ENSBTAG00000000576	ADGRG2	0	0	0	0	0	22	0	0	0	0	0	0
ENSBTAG00000000578	ABHD16A	0	54	0	257	56	340	95	3	0	44	0	0
ENSBTAG00000000579	NIPBL	541	620	475	3355	1225	2726	2954	662	1114	817	1265	819
ENSBTAG00000000581	DOCK10	0	0	0	65	35	58	129	0	0	0	0	9
ENSBTAG00000000582	LY6G6E	0	0	6	11	0	7	0	7	15	0	3	11
ENSBTAG00000000585	LY6G6C	4	0	0	12	0	3	0	0	0	0	3	0
ENSBTAG00000000586	CPLANE1	0	24	0	0	0	16	0	0	0	4	0	26
ENSBTAG00000000593	ST8SIA1	0	0	0	11	0	0	0	0	34	10	0	58
ENSBTAG00000000598	CST3	402	266	581	1499	340	1119	1594	11	620	194	244	180
ENSBTAG00000000599	CCNI	439	660	1225	3121	1288	4134	2806	311	1617	1105	1675	1342
ENSBTAG00000000602	RXRB	63	83	182	648	124	842	440	0	350	153	138	176
ENSBTAG00000000603	JAM2	59	44	67	248	48	184	274	0	93	23	32	32
ENSBTAG00000000604	GPNMB	103	569	466	473	357	343	251	0	106	132	367	123
ENSBTAG00000000605	ATP5PF	254	436	438	2884	761	3621	1617	429	536	485	744	412
ENSBTAG00000000607	ABCF2	0	0	0	289	84	458	175	0	148	96	98	97
ENSBTAG00000000608	PRCC	0	0	0	180	25	173	47	0	14	0	12	13
ENSBTAG00000000609	-	1	0	0	20	0	24	0	0	2	9	0	2
ENSBTAG00000000613	ELAVL1	121	79	170	818	228	539	439	182	250	115	206	144
ENSBTAG00000000616	GPR161	0	0	0	0	0	14	0	0	0	0	0	0
ENSBTAG00000000621	CATSPERG	0	0	0	0	0	33	0	0	0	0	0	0
ENSBTAG00000000622	RPS17	885	1715	2273	11893	2487	13151	9914	2232	2986	2344	2946	2643
ENSBTAG00000000623	CPEB1	20	0	0	43	15	27	48	0	56	20	31	39
ENSBTAG00000000625	SMAD6	0	0	0	37	0	33	0	0	47	0	0	0
ENSBTAG00000000630	LSM14A	100	204	270	864	340	753	385	0	354	117	213	320
ENSBTAG00000000632	RAD54B	0	0	0	0	0	20	0	0	0	0	0	0
ENSBTAG00000000634	MLPH	0	0	0	59	0	18	0	0	0	0	17	0
ENSBTAG00000000639	APRT	36	198	130	410	0	790	228	0	191	81	116	165
ENSBTAG00000000640	SELENOS	354	297	499	3271	289	2524	2568	357	712	830	431	623
ENSBTAG00000000641	SKAP1	0	12	0	9	0	4	0	0	0	0	0	5
ENSBTAG00000000642	INTS1	0	0	0	0	0	16	0	0	0	0	0	13
ENSBTAG00000000646	ANAPC4	23	29	9	92	36	332	213	21	50	53	86	62
ENSBTAG00000000647	SELENOO	0	0	0	12	0	0	21	0	0	12	0	0
ENSBTAG00000000648	ADAMTS5	0	0	0	50	69	75	0	0	0	0	24	37
ENSBTAG00000000650	TUBGCP6	0	0	0	119	9	143	41	0	0	0	0	22
ENSBTAG00000000653	PPP1R16B	0	0	0	87	20	62	62	0	0	0	8	0
ENSBTAG00000000654	ODAD2	0	0	0	0	0	0	0	0	11	0	0	0
ENSBTAG00000000655	MIPOL1	0	0	0	0	0	18	0	0	0	0	0	0
ENSBTAG00000000656	NFATC1	0	17	0	0	0	35	0	0	0	0	0	20
ENSBTAG00000000658	-	0	0	0	0	0	0	35	0	13	0	0	0
ENSBTAG00000000660	FAM83D	0	0	0	79	0	30	79	0	49	0	0	39
ENSBTAG00000000662	TCF20	2	3	6	25	12	0	0	0	28	6	12	8
ENSBTAG00000000664	SLC22A15	0	0	0	0	0	27	0	0	0	0	10	0
ENSBTAG00000000666	GHDC	0	0	0	41	0	52	20	0	0	26	0	10
ENSBTAG00000000667	APOL3	0	34	0	6	0	0	0	0	0	0	0	0
ENSBTAG00000000668	SLC22A5	0	0	0	13	0	77	0	0	0	0	0	0
ENSBTAG00000000670	RRP9	0	0	43	26	0	96	74	0	19	24	22	19
ENSBTAG00000000672	OTULINL	0	0	0	27	23	28	0	0	0	0	0	0
ENSBTAG00000000675	PGS1	40	43	230	797	151	864	463	103	202	144	107	176
ENSBTAG00000000676	DOP1A	0	27	113	183	97	346	75	0	91	41	98	117
ENSBTAG00000000678	CSDE1	438	553	811	2792	1546	3052	2450	277	1283	639	730	1176
ENSBTAG00000000679	PGM3	0	28	20	199	63	84	338	57	55	26	32	29
ENSBTAG00000000682	RAPGEF6	10	77	85	146	121	74	36	162	111	41	101	46
ENSBTAG00000000683	WDR37	24	0	46	186	57	136	46	0	53	0	0	48
ENSBTAG00000000684	ARHGEF10L	42	33	195	353	131	635	1	137	186	131	264	70
ENSBTAG00000000686	NANP	0	0	0	29	0	24	27	0	24	25	39	6
ENSBTAG00000000687	POC1B	27	2	41	21	31	89	0	0	15	0	62	30
ENSBTAG00000000694	TAF10	131	141	149	839	157	791	490	0	134	105	154	110
ENSBTAG00000000695	UBAP2	30	54	162	532	157	520	413	102	303	187	217	122
ENSBTAG00000000696	ILK	0	0	65	308	53	267	142	21	58	57	136	70
ENSBTAG00000000697	RRP8	47	67	0	80	76	85	67	0	57	96	47	69
ENSBTAG00000000699	AOPEP	14	14	58	33	63	1707	115	88	86	59	44	7
ENSBTAG00000000700	PARVA	17	65	104	517	118	568	544	4	101	92	146	53
ENSBTAG00000000704	GUSB	126	119	314	1781	268	1763	1070	0	368	228	348	372
ENSBTAG00000000705	COX7A2L	61	76	180	1800	130	1402	755	7	142	129	204	184
ENSBTAG00000000706	ADAMTS1	31	77	109	614	26	278	1337	0	256	221	26	160
ENSBTAG00000000710	PIP5K1C	0	0	0	210	92	17	8	0	55	16	0	56
ENSBTAG00000000711	NDRG1	51	56	56	115	61	1855	37	23	695	703	74	67
ENSBTAG00000000712	FBXW2	0	368	519	1491	533	1835	740	0	528	490	784	523
ENSBTAG00000000713	AGFG2	0	0	0	13	0	23	18	0	0	0	0	0
ENSBTAG00000000715	LOC530077	0	0	102	274	0	218	0	0	75	53	27	0
ENSBTAG00000000717	PLPP2	0	0	106	604	44	786	279	5	175	159	257	191
ENSBTAG00000000720	CTSL	33	25	42	388	71	236	481	0	77	43	29	46
ENSBTAG00000000721	GPATCH1	4	66	63	374	61	399	272	39	61	89	135	94
ENSBTAG00000000725	USP42	28	99	154	480	78	489	672	65	239	136	160	124
ENSBTAG00000000727	RNF169	64	145	85	181	151	150	136	24	97	38	110	44
ENSBTAG00000000735	BCL2A1	34	44	78	714	294	243	347	0	128	0	0	46
ENSBTAG00000000736	LRP8	0	0	0	66	31	71	84	0	0	8	11	24
ENSBTAG00000000737	DMXL2	0	0	0	38	36	34	0	0	6	0	0	4
ENSBTAG00000000738	DAPK1	39	0	87	153	159	101	52	0	4	22	0	58
ENSBTAG00000000742	AMOTL2	148	3	477	74	267	97	45	3	29	15	4	4
ENSBTAG00000000744	DCTN6	0	0	0	140	33	157	158	0	0	17	64	15
ENSBTAG00000000745	AQP1	57	107	0	0	0	264	0	0	0	0	0	0
ENSBTAG00000000746	KAT2B	0	18	0	0	68	33	0	0	0	0	0	0
ENSBTAG00000000750	MSL2	0	0	0	0	0	0	0	0	63	0	27	0
ENSBTAG00000000753	PIAS4	76	91	180	444	159	409	351	115	177	62	191	189
ENSBTAG00000000754	PPP2R5A	283	367	589	1866	749	2317	1007	95	730	461	968	671
ENSBTAG00000000758	PACC1	0	0	8	121	21	53	48	0	22	11	0	0
ENSBTAG00000000759	NENF	219	429	476	1545	1191	1965	1001	0	0	480	891	458
ENSBTAG00000000764	GIPC1	0	0	0	28	0	48	53	5	0	0	0	0
ENSBTAG00000000767	-	0	0	0	25	0	16	0	0	0	0	0	0
ENSBTAG00000000770	PGM2L1	0	0	0	0	0	7	11	0	0	0	0	0
ENSBTAG00000000771	DNAJB6	0	0	122	32	143	17	0	0	91	60	102	43
ENSBTAG00000000773	TTC9C	0	0	170	381	184	340	280	0	151	62	0	138
ENSBTAG00000000778	HSP90AB1	9456	15411	16682	51677	19516	55780	28561	8790	23255	17825	28677	21795
ENSBTAG00000000781	HIP1	0	11	0	0	6	0	0	0	0	0	0	0
ENSBTAG00000000782	KDR	53	114	89	975	250	477	846	0	182	58	130	102
ENSBTAG00000000783	TGFA	0	0	0	12	0	0	0	2	0	1	0	0
ENSBTAG00000000784	MTERF4	20	46	29	456	39	2	255	0	120	71	31	73
ENSBTAG00000000785	PASK	0	0	0	0	0	19	0	0	0	0	0	0
ENSBTAG00000000786	NQO2	0	0	126	895	66	1148	466	0	201	138	326	213
ENSBTAG00000000789	PPP1R7	0	25	52	185	0	174	85	0	0	28	43	33
ENSBTAG00000000795	NMNAT2	0	0	0	0	0	0	0	0	0	12	0	0
ENSBTAG00000000797	MRPL9	70	92	187	1278	145	1325	560	268	221	279	302	367
ENSBTAG00000000799	ICA1	0	0	0	0	0	40	0	0	0	0	0	0
ENSBTAG00000000801	-	0	0	0	187	70	284	86	0	48	32	80	49
ENSBTAG00000000802	LYVE1	64	132	184	336	208	112	337	0	154	87	153	59
ENSBTAG00000000803	ZNF667	0	41	48	106	18	78	36	0	45	20	41	32
ENSBTAG00000000804	MOB3B	0	0	27	9	0	120	53	0	83	6	0	75
ENSBTAG00000000806	ATAD1	82	204	235	1921	275	1707	870	0	328	228	300	342
ENSBTAG00000000807	TMED3	0	0	0	214	74	314	81	0	50	36	65	28
ENSBTAG00000000808	COX14	178	100	263	694	194	942	762	52	276	169	306	221
ENSBTAG00000000810	COPE	0	88	174	1396	329	1492	865	0	105	214	145	260
ENSBTAG00000000811	DDX49	0	0	0	209	37	187	144	0	50	0	0	0
ENSBTAG00000000812	CD300A	0	17	0	54	126	18	0	0	0	0	0	3
ENSBTAG00000000815	EPHA2	2	0	4	5	4	27	26	0	48	17	7	37
ENSBTAG00000000816	PRDM1	74	115	105	403	330	207	163	0	164	46	46	95
ENSBTAG00000000817	SYNJ2	0	0	0	27	0	0	0	0	0	0	0	0
ENSBTAG00000000818	PLEKHG7	0	0	0	4	0	0	0	0	11	0	0	0
ENSBTAG00000000819	RFX3	0	0	0	0	0	0	0	0	0	13	0	11
ENSBTAG00000000820	GNG11	143	228	309	1103	409	670	751	204	402	170	158	253
ENSBTAG00000000824	TSEN54	0	0	0	83	0	58	40	0	18	0	0	4
ENSBTAG00000000825	MRPS26	0	0	202	938	262	997	463	0	257	137	341	195
ENSBTAG00000000827	TAOK1	115	243	310	235	451	185	92	0	224	279	140	273
ENSBTAG00000000829	SHPK	30	0	0	112	0	18	0	0	0	40	0	30
ENSBTAG00000000830	GPR137B	0	27	0	151	34	82	117	0	18	0	35	0
ENSBTAG00000000831	CTNS	0	0	0	80	34	16	26	0	14	0	21	11
ENSBTAG00000000833	TAX1BP3	91	156	164	1149	349	1114	895	263	360	213	148	140
ENSBTAG00000000835	-	0	0	0	37	4	47	35	0	0	0	0	34
ENSBTAG00000000836	KRT8	273	403	960	3255	692	7717	868	123	474	827	2622	1198
ENSBTAG00000000837	PARP1	65	126	84	624	165	573	398	0	229	184	201	132
ENSBTAG00000000838	CCDC88C	30	14	0	102	42	95	52	0	32	15	88	70
ENSBTAG00000000841	LZTS1	0	0	0	0	0	40	0	0	0	0	0	44
ENSBTAG00000000842	UBASH3B	0	0	0	29	24	9	0	0	0	0	0	0
ENSBTAG00000000843	NDRG2	0	0	51	251	0	318	243	0	0	0	0	0
ENSBTAG00000000845	OLFM3	0	0	0	31	0	0	0	0	16	6	0	39
ENSBTAG00000000848	SNRNP200	59	48	56	203	111	375	211	0	199	61	81	42
ENSBTAG00000000851	CYP20A1	0	15	56	243	52	181	173	0	44	0	71	30
ENSBTAG00000000855	NXN	28	94	92	78	75	112	189	0	75	23	31	23
ENSBTAG00000000856	FBXL6	0	0	0	0	0	19	0	0	0	0	0	0
ENSBTAG00000000857	SLC52A2	0	30	100	313	121	352	321	0	222	79	116	84
ENSBTAG00000000859	SLC38A1	0	0	0	84	40	0	0	0	33	0	0	26
ENSBTAG00000000869	OBI1	0	0	0	0	0	0	0	0	4	0	0	14
ENSBTAG00000000871	TRIM27	139	181	41	229	153	179	210	0	176	88	104	48
ENSBTAG00000000873	SLC13A3	0	22	0	0	54	87	0	0	0	0	21	5
ENSBTAG00000000874	CAST	66	69	327	1926	361	1940	908	152	629	548	807	427
ENSBTAG00000000875	CEP131	0	0	0	22	0	0	0	0	0	0	0	0
ENSBTAG00000000877	ETFBKMT	0	0	0	84	0	25	0	0	15	0	0	19
ENSBTAG00000000878	RB1CC1	63	259	392	1048	337	788	411	19	645	332	436	472
ENSBTAG00000000879	C14H8orf33	55	96	0	201	108	321	98	0	86	67	159	98
ENSBTAG00000000880	GINM1	0	83	131	628	145	661	597	0	110	76	221	153
ENSBTAG00000000888	SPTA1	0	0	0	19	0	0	0	0	10	42	0	21
ENSBTAG00000000892	CGAS	0	0	0	0	0	13	0	0	0	0	0	0
ENSBTAG00000000894	PGK1	268	659	503	4257	1261	4345	2036	413	711	513	1015	742
ENSBTAG00000000895	TAF9B	0	0	0	0	0	9	0	0	0	0	0	0
ENSBTAG00000000897	IQGAP2	54	69	463	1282	428	1919	703	0	68	319	1086	588
ENSBTAG00000000898	F2RL2	40	144	70	333	131	193	115	135	78	19	58	45
ENSBTAG00000000899	TMEM17	0	0	0	50	15	129	14	0	38	18	0	38
ENSBTAG00000000900	LRRC8C	0	0	0	163	0	47	389	0	0	25	9	25
ENSBTAG00000000902	OGT	58	26	65	19	92	304	13	0	101	50	51	90
ENSBTAG00000000905	RAB6B	0	47	0	93	37	81	76	0	95	38	0	72
ENSBTAG00000000911	UBE2H	20	48	42	179	81	136	79	0	65	39	71	53
ENSBTAG00000000913	UQCR10	142	269	262	1779	382	1602	1092	0	260	225	469	271
ENSBTAG00000000914	OPRK1	0	0	0	0	0	59	0	0	0	0	0	63
ENSBTAG00000000917	BMP1	95	0	0	1456	605	2038	631	0	583	0	1107	574
ENSBTAG00000000918	ERMARD	0	0	0	0	0	159	72	0	0	0	0	0
ENSBTAG00000000919	HEY2	0	0	0	27	0	51	178	0	0	13	6	30
ENSBTAG00000000928	SPECC1	0	0	0	0	7	0	0	0	0	0	28	0
ENSBTAG00000000936	SLC39A2	0	0	0	0	0	27	0	0	0	0	0	0
ENSBTAG00000000937	ITPRID2	12	79	31	753	100	270	345	0	76	42	0	78
ENSBTAG00000000939	KIF16B	0	0	0	189	68	93	101	0	68	86	85	73
ENSBTAG00000000940	TBCC	4	22	65	328	65	364	155	4	63	41	36	57
ENSBTAG00000000941	PLEKHB2	163	175	231	2108	427	1143	1214	0	376	375	441	322
ENSBTAG00000000942	SIPA1L2	7	31	0	146	39	122	70	0	0	49	0	39
ENSBTAG00000000943	ZNF286A	43	20	10	140	56	99	73	0	18	25	79	60
ENSBTAG00000000944	LPCAT1	31	0	0	7	13	15	13	0	10	20	17	17
ENSBTAG00000000948	RAB2A	177	301	437	2234	384	2038	1732	84	745	413	492	489
ENSBTAG00000000949	DNAJC9	0	22	0	23	0	14	0	0	0	0	0	0
ENSBTAG00000000950	MRPS16	0	107	115	660	118	1035	670	0	168	177	299	127
ENSBTAG00000000955	RBM41	0	7	0	0	7	18	0	0	20	0	0	43
ENSBTAG00000000957	CDKN2AIP	48	33	57	734	67	268	833	195	170	75	52	56
ENSBTAG00000000959	ZSWIM1	0	0	0	0	0	8	0	0	0	0	0	0
ENSBTAG00000000961	NEURL2	0	0	0	0	0	34	42	0	0	0	29	0
ENSBTAG00000000962	STAP1	0	24	0	24	27	7	45	0	0	0	0	0
ENSBTAG00000000967	DET1	0	0	39	265	0	359	130	0	85	31	128	77
ENSBTAG00000000973	KCNJ15	0	23	0	120	30	0	57	0	0	0	0	0
ENSBTAG00000000974	IARS1	14	54	81	345	134	448	208	81	97	85	160	97
ENSBTAG00000000977	CADM1	0	48	49	97	87	171	70	0	48	25	45	36
ENSBTAG00000000978	ASH2L	0	54	0	325	49	283	164	0	146	102	108	100
ENSBTAG00000000979	SMIM19	0	52	37	22	0	36	84	0	43	30	37	72
ENSBTAG00000000985	RAB10	143	215	246	1038	339	964	814	93	405	251	294	252
ENSBTAG00000000988	BRCA2	0	46	47	150	11	205	131	0	77	17	33	108
ENSBTAG00000000990	PSMA2	4	173	231	2239	367	2252	1772	0	345	286	247	310
ENSBTAG00000000991	MRPL32	18	0	46	150	59	45	115	0	12	0	31	23
ENSBTAG00000000993	N4BP2L1	0	22	0	326	69	416	239	0	72	80	117	110
ENSBTAG00000000995	TENT5A	59	0	35	705	39	530	526	0	150	62	28	61
ENSBTAG00000000998	SLC39A6	0	0	34	0	0	20	0	0	0	0	0	20
ENSBTAG00000001000	CA13	0	0	0	0	0	0	22	0	0	0	0	0
ENSBTAG00000001001	ANKRD55	0	0	0	0	0	0	0	0	0	0	0	5
ENSBTAG00000001002	TCF7	3	0	0	40	0	13	26	0	31	140	153	91
ENSBTAG00000001004	ESAM	0	273	356	618	404	795	439	0	381	0	0	0
ENSBTAG00000001005	ZNF280B	0	0	0	334	0	104	255	0	53	56	20	25
ENSBTAG00000001008	PRF1	0	0	0	231	0	139	127	0	72	0	0	24
ENSBTAG00000001009	HCLS1	62	64	0	189	347	109	34	0	58	0	57	35
ENSBTAG00000001013	SLC30A5	0	26	0	155	38	69	62	0	53	61	25	17
ENSBTAG00000001014	MAPK7	0	0	0	281	0	274	212	0	0	22	0	42
ENSBTAG00000001015	TM9SF4	20	56	34	387	92	517	269	0	126	18	71	74
ENSBTAG00000001016	NAA35	22	145	117	474	226	599	310	65	118	99	120	175
ENSBTAG00000001017	SLK	33	77	137	828	167	740	267	0	376	293	427	434
ENSBTAG00000001021	CYP1A1	0	74	0	32	61	0	27	0	0	0	0	8
ENSBTAG00000001022	AMDHD2	926	1786	2042	5528	51	435	260	61	140	94	1496	10
ENSBTAG00000001023	ZNF598	0	0	0	0	0	128	51	0	19	0	0	14
ENSBTAG00000001024	ARID1A	111	302	422	977	498	1336	809	64	450	262	544	309
ENSBTAG00000001027	SERPINH1	0	89	0	27	0	7	0	0	128	40	0	25
ENSBTAG00000001030	MTMR3	25	32	0	398	55	314	213	0	72	58	96	63
ENSBTAG00000001035	SF1	237	303	594	1599	542	1637	1583	403	758	436	648	446
ENSBTAG00000001036	HIBADH	17	22	43	381	69	532	419	3	107	76	138	72
ENSBTAG00000001037	MAP4K2	0	0	0	0	0	74	0	0	0	0	0	0
ENSBTAG00000001038	SNRPB	260	132	180	758	0	921	739	103	363	175	0	163
ENSBTAG00000001041	LOC100138645	0	0	0	40	0	12	0	0	0	0	0	0
ENSBTAG00000001042	MXD1	0	0	0	23	49	81	51	0	34	40	158	97
ENSBTAG00000001043	LUZP2	0	0	0	0	0	5	0	0	10	0	0	8
ENSBTAG00000001044	SUPV3L1	0	15	0	156	43	145	59	0	13	55	62	44
ENSBTAG00000001050	LDLRAP1	20	41	112	106	141	261	132	0	75	47	101	111
ENSBTAG00000001055	HNRNPL	52	0	50	537	100	400	285	0	69	54	0	73
ENSBTAG00000001057	ARFGAP3	39	39	58	599	148	428	496	34	185	160	174	222
ENSBTAG00000001059	IDH3G	0	0	58	434	36	488	278	0	156	97	78	157
ENSBTAG00000001060	CXCR4	65	164	95	433	224	325	187	0	98	80	0	88
ENSBTAG00000001061	PRKCA	2	8	0	132	57	188	35	1	43	51	46	40
ENSBTAG00000001063	HOXA4	0	0	9	0	16	12	0	0	0	0	0	0
ENSBTAG00000001066	PILRA	17	71	111	375	118	202	194	0	54	23	83	21
ENSBTAG00000001068	ZCWPW1	0	0	0	0	0	10	0	0	0	0	11	0
ENSBTAG00000001069	TP53	0	0	59	260	29	316	240	0	95	60	18	44
ENSBTAG00000001071	WRAP53	0	0	0	0	0	12	0	0	0	0	0	10
ENSBTAG00000001074	SAYSD1	0	0	0	180	43	145	61	0	30	0	26	14
ENSBTAG00000001077	OSBPL5	15	15	0	14	65	273	104	0	35	54	132	4
ENSBTAG00000001081	PALLD	60	209	338	5	24	1113	851	2	180	262	7	213
ENSBTAG00000001083	MAP3K20	60	261	344	963	385	1312	457	161	526	206	321	312
ENSBTAG00000001086	FHL2	26	61	113	507	81	681	149	14	86	257	355	239
ENSBTAG00000001090	CFAP210	0	0	0	0	0	0	0	0	0	0	0	8
ENSBTAG00000001092	PHOSPHO2	34	47	77	270	68	260	124	209	87	57	98	51
ENSBTAG00000001093	KLHL23	0	0	0	35	0	17	11	54	0	9	14	0
ENSBTAG00000001094	MTUS2	0	0	0	92	0	31	0	0	0	0	0	0
ENSBTAG00000001097	FKBP7	28	35	25	275	65	243	36	0	35	58	0	52
ENSBTAG00000001098	PLEKHA3	133	179	364	658	397	779	468	0	524	565	302	360
ENSBTAG00000001101	IFNLR1	0	0	0	0	0	102	0	0	0	0	15	0
ENSBTAG00000001104	CMTM4	0	0	0	0	14	0	0	0	0	33	57	0
ENSBTAG00000001105	ANXA4	77	119	246	2017	322	3100	997	138	231	438	806	546
ENSBTAG00000001107	CACYBP	443	863	662	4087	1165	3153	2909	747	1457	1144	1833	988
ENSBTAG00000001108	GMCL1	35	16	22	201	34	346	123	0	70	21	37	72
ENSBTAG00000001109	MRPS14	75	101	64	914	82	851	380	0	120	78	63	176
ENSBTAG00000001112	SMOX	0	0	0	211	0	168	0	0	25	0	81	59
ENSBTAG00000001113	NDUFAF7	0	0	0	94	43	3	0	0	0	0	11	0
ENSBTAG00000001114	PRKD3	0	0	56	5	42	38	0	0	0	0	75	29
ENSBTAG00000001116	P4HA2	190	326	373	399	554	494	291	284	188	200	372	204
ENSBTAG00000001117	ANKRD50	0	57	53	153	45	188	255	4	160	19	99	53
ENSBTAG00000001123	SNRNP48	0	63	112	134	79	94	194	0	154	47	102	109
ENSBTAG00000001124	GALC	0	0	0	0	0	0	0	0	0	30	0	0
ENSBTAG00000001126	BMP2K	93	149	97	610	416	303	414	67	561	87	209	96
ENSBTAG00000001131	SLC12A9	0	0	0	30	3	28	15	0	14	0	0	0
ENSBTAG00000001132	GTDC1	0	0	0	16	0	3	33	0	0	0	0	7
ENSBTAG00000001133	VWA8	0	0	0	31	0	51	0	0	21	0	0	32
ENSBTAG00000001134	SRRT	268	307	253	870	322	790	696	443	422	366	324	195
ENSBTAG00000001137	CLTA	29	457	1132	2492	419	2749	961	597	1343	618	801	1241
ENSBTAG00000001140	IAH1	0	0	22	189	42	101	121	0	0	24	46	22
ENSBTAG00000001141	ADAM17	0	0	0	9	103	0	0	0	0	29	0	0
ENSBTAG00000001142	GNE	83	102	250	2532	103	1887	1948	4	469	527	380	444
ENSBTAG00000001143	LOC512486	89	116	239	449	229	490	658	0	188	0	17	62
ENSBTAG00000001144	NAA20	166	178	184	868	305	986	648	0	262	95	219	175
ENSBTAG00000001146	HIVEP2	24	0	34	87	78	19	0	0	32	0	39	44
ENSBTAG00000001152	TLE6	0	0	0	0	0	29	0	0	0	8	0	0
ENSBTAG00000001153	TLE2	0	0	0	0	0	39	0	0	0	0	11	8
ENSBTAG00000001156	ST3GAL1	0	0	0	127	77	147	206	0	129	178	149	138
ENSBTAG00000001160	GMEB1	0	0	0	46	0	57	43	19	35	0	16	27
ENSBTAG00000001161	SINHCAF	30	51	29	227	11	180	102	0	25	22	50	41
ENSBTAG00000001163	MACROH2A2	0	0	0	0	0	0	0	0	43	0	0	12
ENSBTAG00000001164	ACAD10	0	0	0	50	12	74	5	0	10	0	0	0
ENSBTAG00000001165	AIFM2	0	0	0	189	0	425	0	0	49	87	0	72
ENSBTAG00000001166	HSF5	0	0	0	0	0	13	0	0	15	0	0	12
ENSBTAG00000001168	BRAP	0	0	5	26	14	102	52	0	22	9	0	31
ENSBTAG00000001171	OGFOD1	23	4	0	153	37	134	110	0	48	19	16	10
ENSBTAG00000001173	PLXNA2	11	11	58	125	40	174	124	0	42	40	16	29
ENSBTAG00000001174	MRPL15	43	5	27	227	17	194	131	0	26	34	0	28
ENSBTAG00000001178	USPL1	18	22	27	43	31	22	50	0	120	63	13	89
ENSBTAG00000001179	TEP1	0	0	0	80	7	56	0	0	0	0	6	0
ENSBTAG00000001181	RPS6KC1	87	113	100	492	129	433	298	93	251	166	181	154
ENSBTAG00000001182	SEPTIN7	657	828	689	2615	1222	3107	1918	686	1080	835	1334	975
ENSBTAG00000001185	KMT5B	114	0	31	74	121	180	66	0	52	70	90	25
ENSBTAG00000001189	AP1B1	18	174	162	566	257	643	128	0	165	55	143	96
ENSBTAG00000001191	CCL17	0	0	0	0	0	28	0	0	0	0	0	0
ENSBTAG00000001192	STX12	0	0	0	470	81	275	224	0	43	48	85	69
ENSBTAG00000001193	UNC93B1	0	0	0	79	116	119	74	0	0	6	0	11
ENSBTAG00000001197	SLAMF7	387	494	353	1105	434	808	678	2	239	89	271	200
ENSBTAG00000001198	GIMAP7	34	31	150	207	48	162	104	0	43	8	38	63
ENSBTAG00000001199	DAP3	0	59	0	336	135	344	212	0	159	125	135	56
ENSBTAG00000001204	JCAD	0	0	0	0	0	0	0	0	15	0	0	0
ENSBTAG00000001207	SERPINB8	108	25	103	951	114	983	496	86	173	262	129	171
ENSBTAG00000001209	PHLDB2	254	662	426	594	688	447	379	0	638	191	375	274
ENSBTAG00000001212	SSR2	174	380	352	79	12	2888	50	2	33	554	583	18
ENSBTAG00000001219	-	10	138	99	376	303	376	85	0	55	0	131	43
ENSBTAG00000001223	CAAP1	0	0	40	106	40	128	31	0	26	0	83	43
ENSBTAG00000001224	ATP9B	0	0	0	62	0	106	0	0	0	0	28	0
ENSBTAG00000001225	RBM14	52	103	145	619	75	471	420	0	244	139	137	62
ENSBTAG00000001229	SLC25A22	0	0	0	86	35	163	147	0	25	45	0	34
ENSBTAG00000001233	MPZL3	14	0	33	309	59	518	154	51	74	152	292	143
ENSBTAG00000001235	CD200R1L	0	0	0	53	6	66	0	0	0	0	0	0
ENSBTAG00000001241	ISL1	0	0	0	0	0	19	0	0	19	23	5	36
ENSBTAG00000001244	PLAT	56	117	76	614	254	275	319	0	114	0	87	43
ENSBTAG00000001246	ATP1A1	455	307	517	5536	2344	5000	4554	266	567	245	358	304
ENSBTAG00000001247	LECT2	0	30	33	262	60	167	167	0	32	79	42	57
ENSBTAG00000001249	SULT1B1	0	39	0	34	34	87	64	0	35	8	21	26
ENSBTAG00000001250	TFAP2A	0	0	13	6	0	8	0	3	39	10	0	17
ENSBTAG00000001252	HIVEP1	0	88	35	217	63	125	0	0	49	43	26	46
ENSBTAG00000001254	ANKRD46	13	0	0	198	30	118	55	0	0	29	13	13
ENSBTAG00000001257	AGTPBP1	0	0	0	0	7	0	0	0	0	0	0	0
ENSBTAG00000001258	TMEM50B	0	92	116	696	155	611	460	0	114	64	100	56
ENSBTAG00000001265	HRG	0	0	29	415	0	226	133	0	71	34	0	38
ENSBTAG00000001269	TMEM165	0	40	58	323	125	316	361	0	62	91	73	48
ENSBTAG00000001271	PLG	44	107	680	5184	206	5467	1558	361	533	702	985	557
ENSBTAG00000001273	NLRP3	0	0	0	86	256	18	67	0	45	0	0	31
ENSBTAG00000001280	CLPB	0	0	0	0	0	59	0	0	0	0	0	22
ENSBTAG00000001282	RALGAPA1	0	55	0	103	44	186	125	0	91	136	32	25
ENSBTAG00000001283	RIC1	0	0	0	0	0	0	0	0	33	0	0	0
ENSBTAG00000001286	ELMO3	0	0	0	64	0	43	0	0	0	3	0	0
ENSBTAG00000001288	MAOB	0	61	125	235	52	215	279	0	77	112	59	77
ENSBTAG00000001289	MRPL18	0	0	49	791	225	1108	439	0	182	128	198	127
ENSBTAG00000001290	TUBD1	0	0	0	0	16	6	0	0	0	0	0	0
ENSBTAG00000001291	OR8H13	0	0	0	18	0	2	0	0	0	6	0	30
ENSBTAG00000001293	CFAP91	0	0	0	16	0	2	0	0	13	0	4	7
ENSBTAG00000001294	PPP1R15A	0	55	280	1771	343	1549	1629	375	770	481	687	381
ENSBTAG00000001295	DEPDC5	0	5	18	61	10	56	23	0	10	2	17	5
ENSBTAG00000001296	TMEM50A	159	237	194	2286	443	1541	1789	53	391	193	193	213
ENSBTAG00000001297	LOC282685	0	0	0	0	0	29	0	0	0	0	0	0
ENSBTAG00000001298	STAMBPL1	0	0	0	52	0	18	0	0	21	0	0	15
ENSBTAG00000001299	CYP7B1	0	0	0	561	0	162	105	0	67	76	92	96
ENSBTAG00000001302	MRPS28	62	0	26	125	61	114	79	0	34	62	98	54
ENSBTAG00000001303	HSPB8	57	92	307	3321	108	4076	1228	349	596	1259	2305	945
ENSBTAG00000001305	ATP2B2	0	0	0	0	3	35	0	0	0	0	0	13
ENSBTAG00000001306	FXN	0	29	0	182	47	143	91	0	16	30	40	25
ENSBTAG00000001311	MORF4L2	372	733	811	4662	1018	4418	3394	819	1295	1178	1151	1119
ENSBTAG00000001314	TRMT6	0	44	40	335	66	355	180	0	81	8	130	86
ENSBTAG00000001320	VPS16	0	0	57	181	56	202	117	0	56	33	23	9
ENSBTAG00000001321	IL1B	257	158	274	2187	7283	985	682	0	333	171	278	132
ENSBTAG00000001322	SAXO1	0	0	0	0	0	19	0	0	0	0	0	23
ENSBTAG00000001323	CENPC	32	54	243	680	134	510	369	118	243	207	203	182
ENSBTAG00000001325	UPB1	0	0	0	0	0	27	3	0	0	0	0	0
ENSBTAG00000001328	SLBP	0	0	0	10	0	94	20	0	18	40	0	0
ENSBTAG00000001329	CLPTM1L	5	0	0	48	0	40	615	0	5	151	13	5
ENSBTAG00000001332	MYO1C	13	39	0	129	0	157	111	0	23	0	46	13
ENSBTAG00000001333	PPARG	0	0	0	183	11	80	52	0	50	21	0	87
ENSBTAG00000001335	GHR	25	25	28	17	20	44	106	0	41	68	21	46
ENSBTAG00000001342	RSL24D1	277	466	634	1650	619	1589	937	0	635	620	814	676
ENSBTAG00000001343	DEPDC1	0	15	0	0	0	0	0	0	0	7	0	29
ENSBTAG00000001349	KIF1C	197	484	676	1901	502	2502	1123	175	989	566	608	647
ENSBTAG00000001350	-	0	0	0	35	0	75	34	0	2	4	1	2
ENSBTAG00000001352	ENTR1	0	0	93	455	63	12	433	0	159	55	39	146
ENSBTAG00000001353	PMPCA	147	214	172	605	218	766	280	0	175	162	224	184
ENSBTAG00000001354	INPP5E	21	0	0	15	0	32	31	0	20	0	7	0
ENSBTAG00000001356	USP38	3	46	16	15	11	701	747	143	73	184	70	64
ENSBTAG00000001360	RPS12	11239	12598	17849	53721	14172	53243	42454	15570	21978	15210	25211	12999
ENSBTAG00000001364	DPH6	0	0	0	31	23	66	39	0	18	0	26	0
ENSBTAG00000001368	LGALS3BP	154	306	424	1704	720	3201	672	0	320	319	680	393
ENSBTAG00000001374	METTL27	0	0	0	0	0	0	0	0	0	7	0	0
ENSBTAG00000001385	ZSCAN2	0	0	50	152	0	2	186	0	66	35	0	71
ENSBTAG00000001387	WDR73	0	0	0	0	0	0	41	0	0	0	0	0
ENSBTAG00000001390	B4GALT4	0	0	0	368	62	425	360	71	62	59	121	73
ENSBTAG00000001391	ANKRD42	0	0	0	51	0	10	0	0	0	0	0	0
ENSBTAG00000001392	RDH16	31	0	55	132	11	0	181	0	0	0	0	30
ENSBTAG00000001393	MTF2	0	156	116	59	64	154	0	0	84	37	37	65
ENSBTAG00000001394	TMED9	568	815	867	2846	1291	3394	1599	489	1329	993	1351	1074
ENSBTAG00000001395	C1H21orf91	18	0	24	0	32	0	124	0	68	0	5	0
ENSBTAG00000001398	ATP2A2	291	234	447	2922	767	2500	2027	93	992	1080	830	816
ENSBTAG00000001403	PRKCI	57	0	92	396	72	482	230	0	166	33	83	126
ENSBTAG00000001405	GLCE	0	0	29	0	29	21	0	0	0	0	0	3
ENSBTAG00000001406	MAB21L3	0	0	0	0	0	0	0	0	0	0	40	0
ENSBTAG00000001407	AP3S2	103	0	103	501	59	713	139	0	76	114	226	116
ENSBTAG00000001408	CNRIP1	64	0	0	193	102	284	157	223	22	0	0	25
ENSBTAG00000001410	GRAMD1B	0	0	0	0	0	11	0	0	0	0	0	5
ENSBTAG00000001412	N6AMT1	0	0	0	35	0	0	43	0	0	0	0	0
ENSBTAG00000001415	THOC6	0	33	51	455	0	165	152	0	101	0	57	37
ENSBTAG00000001417	ACSM1	81	195	132	444	55	419	783	0	220	141	124	130
ENSBTAG00000001419	MRPL4	0	0	0	242	64	6	35	0	43	51	67	10
ENSBTAG00000001420	ABHD12	54	149	51	334	243	407	128	0	27	59	197	86
ENSBTAG00000001424	MSH6	5	182	273	929	306	979	621	0	291	279	195	227
ENSBTAG00000001425	FBXO11	237	187	264	695	314	683	691	0	391	254	203	392
ENSBTAG00000001432	-	17	13	26	0	0	4	0	0	0	3	7	7
ENSBTAG00000001435	ARL6IP6	0	25	0	119	44	100	173	0	25	22	42	54
ENSBTAG00000001440	PMM2	0	12	31	281	74	369	149	0	98	56	64	89
ENSBTAG00000001442	-	0	0	0	19	0	27	11	0	0	0	0	8
ENSBTAG00000001446	ABRACL	0	62	23	323	77	292	152	0	0	10	0	38
ENSBTAG00000001449	SRA1	0	28	114	499	123	505	377	0	112	68	129	90
ENSBTAG00000001450	APBB3	0	0	0	0	0	115	22	0	36	0	0	0
ENSBTAG00000001457	TMEM267	0	0	0	48	0	28	49	0	0	0	0	0
ENSBTAG00000001460	LIN7C	113	26	67	468	146	365	156	0	89	84	95	89
ENSBTAG00000001462	FLT4	95	67	162	300	101	167	274	0	85	45	0	33
ENSBTAG00000001463	TNKS	12	0	0	70	40	119	32	0	66	33	39	22
ENSBTAG00000001464	GPR156	0	0	0	0	0	0	0	0	0	13	0	0
ENSBTAG00000001465	P2RY1	0	21	0	12	0	6	0	0	0	0	0	8
ENSBTAG00000001468	SAMD4A	84	53	129	202	101	218	449	32	100	65	47	75
ENSBTAG00000001470	DTX2	0	0	64	49	69	43	81	0	87	0	185	98
ENSBTAG00000001473	ARVCF	0	0	248	586	205	534	601	0	11	185	24	146
ENSBTAG00000001475	MCUR1	0	0	0	236	54	239	99	0	0	27	68	0
ENSBTAG00000001478	DESI2	0	0	0	0	0	12	0	0	0	0	0	0
ENSBTAG00000001483	SRGAP2	0	17	0	27	60	91	142	0	54	11	68	12
ENSBTAG00000001484	LZTFL1	0	0	0	50	8	105	0	0	0	7	0	0
ENSBTAG00000001485	PPIP5K2	113	168	450	977	265	1118	328	170	290	261	362	366
ENSBTAG00000001488	OTC	0	0	41	57	23	78	190	0	0	55	14	34
ENSBTAG00000001489	TUBA1A	311	592	516	3187	587	2828	2887	318	863	518	398	819
ENSBTAG00000001492	FYB1	0	50	14	129	41	105	116	0	0	0	0	20
ENSBTAG00000001497	MRAS	52	72	49	106	49	364	118	4	48	35	60	76
ENSBTAG00000001498	CYTH2	82	80	74	598	70	814	387	0	178	177	199	107
ENSBTAG00000001499	TRIM33	0	0	0	10	110	100	6	0	115	11	69	119
ENSBTAG00000001504	NOP14	34	174	377	604	191	687	167	208	337	133	318	238
ENSBTAG00000001505	GRK4	0	0	0	47	53	30	0	0	0	0	0	0
ENSBTAG00000001506	HTT	16	7	23	3	3	29	7	70	7	20	7	16
ENSBTAG00000001507	CLCN5	10	11	50	37	5	45	37	2	98	9	0	119
ENSBTAG00000001508	SH3RF1	0	0	0	342	87	372	194	0	161	89	0	70
ENSBTAG00000001509	ELK3	0	0	0	77	178	159	61	0	89	3	19	20
ENSBTAG00000001510	CDK17	0	33	0	82	6	47	41	0	13	10	0	29
ENSBTAG00000001511	BCL6	68	122	219	719	268	700	1076	45	286	151	330	132
ENSBTAG00000001512	ZFP64	0	20	0	38	55	144	51	0	24	25	25	0
ENSBTAG00000001513	PDIK1L	0	0	0	0	0	7	0	0	0	16	0	0
ENSBTAG00000001514	ASB11	0	0	21	48	0	23	26	0	0	21	0	13
ENSBTAG00000001517	KRT18	354	497	1832	8114	873	12852	3807	1020	1457	1716	4252	2012
ENSBTAG00000001518	ISG20L2	63	59	97	615	65	6	129	0	116	34	67	98
ENSBTAG00000001519	METTL25B	0	38	0	80	31	57	56	0	11	0	49	0
ENSBTAG00000001520	MRPL24	1	0	0	2	5	28	44	0	2	0	0	0
ENSBTAG00000001521	UQCRB	212	334	336	2742	538	2002	1693	391	521	487	569	473
ENSBTAG00000001522	MTERF3	0	0	13	270	0	136	207	130	57	0	0	0
ENSBTAG00000001523	YES1	25	83	120	181	103	231	297	0	124	92	90	81
ENSBTAG00000001528	CDK13	26	78	133	358	144	348	359	54	211	153	163	205
ENSBTAG00000001529	NSD3	300	414	588	3337	821	2221	1966	566	868	587	797	741
ENSBTAG00000001533	HACE1	0	0	0	190	12	68	27	0	0	11	8	0
ENSBTAG00000001535	LIPH	0	0	0	31	0	23	39	0	3	0	0	0
ENSBTAG00000001537	TSKU	0	0	40	206	42	847	89	143	130	0	132	62
ENSBTAG00000001538	-	375	427	538	2097	744	2326	2007	389	794	548	1089	549
ENSBTAG00000001543	BRI3BP	0	0	23	46	19	142	48	0	62	22	52	33
ENSBTAG00000001546	MGAT1	57	147	241	563	161	748	547	52	270	123	261	150
ENSBTAG00000001548	-	0	0	0	112	4	142	72	0	39	14	21	16
ENSBTAG00000001551	PLEKHG3	0	93	178	492	78	1226	365	0	255	256	486	270
ENSBTAG00000001552	EPC1	185	160	421	764	275	551	920	39	380	204	346	223
ENSBTAG00000001553	LOC100848353; HNRNPA1	92	335	137	1332	524	1406	859	99	349	458	451	628
ENSBTAG00000001564	PDE4DIP	72	74	30	33	33	27	8	340	97	17	6	57
ENSBTAG00000001565	MESD	339	505	676	2610	923	3570	1731	681	1010	609	1013	537
ENSBTAG00000001567	LRRK1	2	49	132	67	63	17	3	0	34	2	13	10
ENSBTAG00000001568	PPIC	0	14	11	340	18	157	256	0	14	15	23	21
ENSBTAG00000001570	CSF2	0	0	0	41	0	0	46	0	0	0	0	0
ENSBTAG00000001573	JMJD1C	249	395	338	810	593	683	842	443	748	495	664	592
ENSBTAG00000001574	GPATCH2	52	10	64	178	25	195	82	0	114	31	156	144
ENSBTAG00000001575	CALM2	751	1159	696	2837	1206	2917	1773	243	1403	871	876	1341
ENSBTAG00000001576	TMEM140	0	0	148	699	90	986	559	0	254	97	193	123
ENSBTAG00000001578	ADPGK	29	71	7	296	75	296	224	0	55	33	40	68
ENSBTAG00000001582	AKR1B10	0	0	0	18	0	55	0	0	42	11	0	19
ENSBTAG00000001585	WIPF1	72	102	62	329	203	200	202	0	46	18	50	76
ENSBTAG00000001586	OTUD7B	0	0	0	19	6	7	36	0	14	0	0	12
ENSBTAG00000001589	TM9SF2	0	664	877	5393	1595	5151	2830	27	1559	855	1172	1160
ENSBTAG00000001592	INSIG1	39	66	47	45	9	550	137	0	90	42	133	115
ENSBTAG00000001593	OGFOD2	0	0	9	33	0	0	0	0	0	4	0	0
ENSBTAG00000001594	ARL6IP4	0	0	49	92	41	168	113	0	72	27	0	23
ENSBTAG00000001595	MT1E	1335	431	1312	30429	2030	11665	13347	2756	1283	4551	6381	1751
ENSBTAG00000001597	PITPNM2	0	0	14	51	0	74	26	0	43	17	10	23
ENSBTAG00000001598	MAP7	33	12	86	206	41	279	137	0	49	109	123	115
ENSBTAG00000001600	DCUN1D4	0	11	3	42	0	47	62	0	0	14	0	28
ENSBTAG00000001601	PKM	247	261	230	487	697	448	355	173	206	107	231	132
ENSBTAG00000001602	IL4R	32	55	65	50	50	53	72	28	185	50	45	81
ENSBTAG00000001603	YIPF7	0	0	0	0	0	0	0	0	0	0	0	5
ENSBTAG00000001606	OR2C1	0	0	0	0	0	0	0	0	0	8	0	0
ENSBTAG00000001607	TMEM41B	0	81	153	721	209	628	1009	163	279	74	138	127
ENSBTAG00000001609	MAP2K6	0	0	0	71	0	42	0	0	8	0	0	34
ENSBTAG00000001612	LSM1	0	0	0	310	50	381	269	0	84	38	96	57
ENSBTAG00000001614	ZNF174	0	0	7	82	78	204	0	95	0	0	0	68
ENSBTAG00000001615	RUNDC3A	0	0	0	0	0	9	0	0	0	0	0	0
ENSBTAG00000001616	ZNF592	0	18	2	24	37	19	194	0	24	66	67	78
ENSBTAG00000001617	G2E3	0	0	3	20	27	21	0	0	0	0	0	25
ENSBTAG00000001619	SERINC5	0	0	0	0	0	15	0	0	0	0	0	0
ENSBTAG00000001626	CTPS1	6	0	0	188	35	240	210	78	61	0	60	62
ENSBTAG00000001627	-	0	0	0	74	19	50	0	0	13	29	0	9
ENSBTAG00000001629	SCMH1	0	0	0	2	0	0	0	0	0	0	0	6
ENSBTAG00000001632	NBR1	75	62	66	88	44	86	113	11	91	151	163	97
ENSBTAG00000001634	PHF1	0	38	43	790	62	749	7	0	132	70	21	112
ENSBTAG00000001635	CUTA	0	107	55	365	187	614	181	0	87	66	172	69
ENSBTAG00000001637	FUNDC1	0	0	68	249	67	118	169	0	0	0	0	0
ENSBTAG00000001638	FGA	95	0	125	244	28	206	87	0	123	164	29	169
ENSBTAG00000001644	MDN1	107	93	103	301	33	367	174	0	301	84	112	187
ENSBTAG00000001645	AAR2	0	12	12	8	0	156	17	0	68	21	0	30
ENSBTAG00000001647	PLEKHJ1	0	0	0	629	251	1098	260	0	318	0	0	223
ENSBTAG00000001648	RPL21	1533	1936	3411	15571	3200	16461	11750	2287	4516	3500	4581	4102
ENSBTAG00000001649	ZFPM2	0	0	0	32	0	0	0	0	0	0	0	11
ENSBTAG00000001651	SYF2	68	662	537	2286	522	1815	2149	181	1025	648	551	767
ENSBTAG00000001652	SLCO3A1	21	0	0	0	0	0	17	0	0	0	0	0
ENSBTAG00000001654	SNTB2	0	108	202	326	144	587	578	0	231	171	207	171
ENSBTAG00000001656	TMEM254	34	56	55	637	108	428	253	153	92	110	47	58
ENSBTAG00000001657	PICALM	114	113	208	45	180	104	46	14	264	89	273	273
ENSBTAG00000001658	AKR1D1	0	0	0	16	0	0	0	0	0	0	0	0
ENSBTAG00000001659	VPS4A	0	64	90	543	232	648	234	43	87	133	351	165
ENSBTAG00000001660	SPTY2D1	160	144	244	408	116	247	438	0	354	447	149	290
ENSBTAG00000001662	EHD3	106	0	231	999	104	580	661	0	109	66	79	107
ENSBTAG00000001663	PDF	0	0	0	53	6	147	49	0	0	0	0	0
ENSBTAG00000001665	COG8	0	80	0	80	93	20	0	0	66	0	0	74
ENSBTAG00000001666	NIP7	0	21	0	12	15	19	7	0	12	0	10	0
ENSBTAG00000001671	RTF1	138	345	414	2095	689	1786	1648	121	699	661	962	527
ENSBTAG00000001673	C2CD5	0	0	0	166	18	59	36	0	19	10	31	24
ENSBTAG00000001675	ITPKA	0	0	0	105	0	70	62	0	0	0	0	27
ENSBTAG00000001687	STC1	810	963	1894	1750	787	1171	1892	236	1626	344	694	752
ENSBTAG00000001692	NDST1	0	0	0	10	0	0	4	0	0	0	0	1
ENSBTAG00000001693	RPAP1	0	55	42	269	52	364	228	0	61	62	82	2
ENSBTAG00000001694	TYRO3	0	0	0	0	0	0	45	0	0	0	0	0
ENSBTAG00000001697	TRA2B	21	49	82	662	74	409	350	0	75	45	55	72
ENSBTAG00000001698	CHTF8; DERPC	0	0	0	160	0	0	110	0	0	0	0	0
ENSBTAG00000001700	CDC42	208	419	398	2301	723	2633	1462	51	559	279	308	319
ENSBTAG00000001702	TMEM107	0	0	0	0	23	74	27	0	65	29	51	33
ENSBTAG00000001707	UIMC1	0	0	0	148	66	129	210	0	23	0	17	12
ENSBTAG00000001708	TTLL12	65	140	237	612	228	756	155	142	178	233	285	167
ENSBTAG00000001710	CMTM8	0	0	0	179	8	198	128	0	4	0	0	60
ENSBTAG00000001711	BORCS6	0	105	44	285	77	282	199	0	114	27	66	62
ENSBTAG00000001712	CMTM7	86	75	46	254	137	251	153	0	37	0	0	32
ENSBTAG00000001717	AURKB	0	42	0	42	25	19	0	0	0	0	0	18
ENSBTAG00000001721	GYG1	0	15	0	132	91	231	87	0	54	7	30	0
ENSBTAG00000001724	PTGR3	0	0	0	117	50	200	76	0	25	37	0	67
ENSBTAG00000001725	CXCL10	0	0	10	161	0	74	43	0	0	0	0	0
ENSBTAG00000001727	PRXL2B	0	0	0	70	0	194	89	0	0	43	50	23
ENSBTAG00000001729	DUSP10	0	10	16	236	12	181	211	0	51	11	19	22
ENSBTAG00000001731	GLYR1	0	0	22	177	8	267	106	0	73	31	88	32
ENSBTAG00000001736	UBN1	84	242	411	996	324	1154	713	0	549	303	404	397
ENSBTAG00000001737	TUT7	90	284	398	823	451	821	801	0	299	400	408	331
ENSBTAG00000001741	DLGAP4	4	87	43	279	96	225	135	0	128	62	86	178
ENSBTAG00000001744	BET1L	48	45	135	608	179	737	350	49	123	159	58	145
ENSBTAG00000001747	PEX3	0	0	0	0	0	0	0	0	19	0	0	10
ENSBTAG00000001749	SENP2	0	0	86	259	158	137	24	0	180	157	150	153
ENSBTAG00000001752	FUCA2	0	0	0	16	24	7	0	0	0	0	0	10
ENSBTAG00000001754	AHCYL2	81	133	167	731	228	566	732	323	472	509	587	323
ENSBTAG00000001755	NEUROD1	22	0	0	0	0	0	0	0	0	0	0	0
ENSBTAG00000001761	OR6AA1	0	0	0	0	0	0	0	0	9	0	0	10
ENSBTAG00000001762	RFXANK	0	0	0	120	67	93	122	0	49	0	61	20
ENSBTAG00000001763	NR2C2AP	0	0	0	236	15	328	111	0	0	0	8	55
ENSBTAG00000001767	-	0	0	0	0	0	41	0	0	9	0	0	19
ENSBTAG00000001768	TXLNG	48	107	154	619	220	695	633	8	252	179	245	171
ENSBTAG00000001770	ST8SIA5	0	0	0	0	0	0	0	0	10	0	0	0
ENSBTAG00000001771	DYRK1A	195	67	187	748	505	795	703	74	383	202	303	322
ENSBTAG00000001773	-	0	15	0	44	0	126	15	0	0	0	0	0
ENSBTAG00000001774	SPRY2	3	7	15	314	16	126	311	2	51	39	45	29
ENSBTAG00000001775	RINL	0	0	0	55	0	76	0	0	0	0	0	0
ENSBTAG00000001776	SIRT2	39	115	129	411	102	450	286	0	61	109	139	60
ENSBTAG00000001777	RPLP2	2643	2833	4232	12797	3620	12407	10849	4481	5101	3909	5364	4427
ENSBTAG00000001778	NFKBIB	0	0	3	64	27	164	80	0	0	12	0	29
ENSBTAG00000001780	SARS2	0	0	0	106	0	189	90	0	104	0	0	12
ENSBTAG00000001781	TOMM40	5	36	49	94	59	224	102	0	74	48	83	35
ENSBTAG00000001782	MRPS12	0	33	54	67	29	195	14	0	49	20	33	20
ENSBTAG00000001785	TGM3	0	0	0	14	0	0	0	0	0	0	0	0
ENSBTAG00000001788	PDPN	0	24	0	25	52	61	0	0	0	15	15	27
ENSBTAG00000001790	SAFB2	419	219	687	1496	791	1514	2121	0	1043	646	843	623
ENSBTAG00000001792	MICOS13	0	0	0	244	19	263	222	18	27	55	0	61
ENSBTAG00000001793	HSD11B1L	0	0	0	0	0	31	0	0	0	0	0	0
ENSBTAG00000001794	RPL36	1088	2026	2273	10215	3289	10537	8992	3184	2773	2226	4051	2218
ENSBTAG00000001795	LONP1	0	123	94	265	75	389	153	200	130	55	180	78
ENSBTAG00000001801	SYT4	190	115	437	744	176	1147	1065	0	769	383	203	345
ENSBTAG00000001805	TWSG1	0	0	44	105	23	202	226	0	19	0	36	19
ENSBTAG00000001806	IQCD	0	0	0	64	24	30	16	0	0	0	0	21
ENSBTAG00000001807	AKAP8	46	0	91	184	42	127	89	0	108	18	0	51
ENSBTAG00000001808	LACTB2	0	0	0	298	59	323	63	0	44	24	194	125
ENSBTAG00000001810	SCAF11	101	158	274	446	407	643	148	4	361	619	539	549
ENSBTAG00000001815	ARHGEF5	0	0	151	563	12	919	483	117	307	122	147	110
ENSBTAG00000001817	TMEM161A	0	0	0	87	15	53	51	0	25	11	0	11
ENSBTAG00000001821	PRRC2C	1205	2179	2253	4893	3006	5080	3542	823	2450	1530	2842	1685
ENSBTAG00000001822	SNX10	351	556	474	711	1032	1301	495	150	323	134	346	247
ENSBTAG00000001823	STC2	0	6	0	0	0	0	0	0	0	0	23	0
ENSBTAG00000001824	SLC2A6	0	40	0	0	41	65	0	0	0	0	0	11
ENSBTAG00000001826	SASH1	0	62	71	0	14	4	0	0	59	13	0	66
ENSBTAG00000001827	GID8	75	0	169	726	259	659	331	0	311	265	299	209
ENSBTAG00000001828	SCRN2	0	0	0	0	27	62	0	0	18	0	0	0
ENSBTAG00000001829	SLC17A9	0	0	0	381	31	494	185	0	77	100	0	69
ENSBTAG00000001832	MRPL10	0	0	89	127	47	270	179	0	48	57	93	38
ENSBTAG00000001835	GJA1	0	245	241	1395	526	526	1024	60	274	114	184	218
ENSBTAG00000001838	LRRC36	0	0	0	80	0	12	0	0	26	0	0	56
ENSBTAG00000001839	OCIAD2	0	0	0	490	42	710	150	0	44	26	43	72
ENSBTAG00000001840	INO80B	0	0	0	44	0	31	0	0	0	0	0	0
ENSBTAG00000001842	GSTM3	0	75	391	780	88	1641	212	0	0	173	448	289
ENSBTAG00000001843	WBP1	0	0	0	237	0	194	43	0	53	0	0	0
ENSBTAG00000001844	MOGS	0	35	0	15	6	7	12	0	111	89	148	100
ENSBTAG00000001847	CNTLN	0	0	0	0	30	12	0	0	0	15	0	0
ENSBTAG00000001848	KATNB1	0	0	0	88	0	73	0	0	0	0	0	0
ENSBTAG00000001852	BREH1	24	0	116	425	93	816	291	0	0	199	556	205
ENSBTAG00000001854	CIAPIN1	13	0	88	345	88	597	84	0	40	112	193	126
ENSBTAG00000001855	COQ9	0	0	0	132	48	316	139	41	59	44	60	48
ENSBTAG00000001856	POLR2C	154	129	103	848	256	847	482	31	239	144	133	224
ENSBTAG00000001857	DOK4	23	29	42	176	58	200	121	0	29	30	26	60
ENSBTAG00000001858	-	0	3	3	35	8	63	19	0	9	2	7	13
ENSBTAG00000001861	SESTD1	90	10	143	1216	112	870	673	0	236	243	376	237
ENSBTAG00000001862	PPP2R2B	0	0	13	31	16	73	84	0	43	29	0	40
ENSBTAG00000001864	NR4A3	0	0	0	0	0	0	0	0	0	10	0	0
ENSBTAG00000001865	SGCG	0	0	0	0	0	33	18	0	35	21	0	20
ENSBTAG00000001867	SACS	0	91	72	58	65	0	37	0	105	21	10	20
ENSBTAG00000001868	PCYT2	19	30	46	295	33	28	164	76	46	50	3	7
ENSBTAG00000001872	ORC6	0	0	11	126	43	60	135	0	22	32	13	17
ENSBTAG00000001877	HMGN5	30	35	36	231	51	386	153	0	70	20	77	28
ENSBTAG00000001881	SLC10A1	0	27	80	266	38	152	465	0	98	76	87	99
ENSBTAG00000001886	PABIR2	0	0	0	0	0	8	0	0	0	0	0	0
ENSBTAG00000001887	STAM2	0	111	29	298	129	186	262	0	62	162	19	111
ENSBTAG00000001888	MED13L	81	0	0	403	143	342	358	0	246	112	201	146
ENSBTAG00000001889	C22H3orf14	0	6	0	51	0	42	0	0	7	0	0	17
ENSBTAG00000001890	RUBCN	0	0	0	49	0	45	12	0	0	0	0	0
ENSBTAG00000001892	YAE1	0	0	0	138	34	115	56	0	0	38	0	30
ENSBTAG00000001893	TM4SF4	19	56	149	692	26	2675	609	83	432	77	322	118
ENSBTAG00000001894	NEDD1	0	81	78	181	120	188	95	0	98	79	325	104
ENSBTAG00000001895	PGGT1B	19	0	0	0	0	35	55	0	43	0	0	16
ENSBTAG00000001898	CCDC112	0	37	54	116	41	63	204	0	84	48	58	61
ENSBTAG00000001899	-	0	0	0	0	0	0	0	0	25	0	0	30
ENSBTAG00000001902	CEP295	79	65	88	258	207	355	300	3	153	74	81	115
ENSBTAG00000001904	ZNF276	0	0	0	0	0	0	0	0	0	0	0	7
ENSBTAG00000001906	FANCA	0	0	119	505	140	503	495	0	101	122	136	155
ENSBTAG00000001908	DLD	0	33	45	407	85	389	203	0	40	113	154	43
ENSBTAG00000001911	PCDH11X	0	27	0	0	0	0	0	0	0	11	0	0
ENSBTAG00000001912	TRPV5	0	0	9	0	0	0	0	0	0	0	0	0
ENSBTAG00000001915	APOH	40	94	217	2161	39	3393	1261	0	264	294	428	367
ENSBTAG00000001919	ZNF652	0	20	27	71	26	226	26	0	19	34	33	0
ENSBTAG00000001920	POLQ	0	0	0	0	0	20	0	0	0	0	25	9
ENSBTAG00000001922	AKIP1	0	0	58	64	57	311	245	0	42	28	83	56
ENSBTAG00000001926	RAD23B	65	94	91	1003	368	885	485	57	386	168	304	311
ENSBTAG00000001928	PDIA6	646	810	1111	8885	1509	7976	5055	683	1945	1487	1324	1501
ENSBTAG00000001931	TRABD	0	0	0	46	0	41	38	0	0	0	0	29
ENSBTAG00000001932	CRAT	57	0	208	406	0	590	280	0	149	100	248	186
ENSBTAG00000001933	PTPA	33	140	166	441	164	424	283	2	165	166	153	160
ENSBTAG00000001936	PCK1	53	56	92	1285	31	344	2271	0	187	316	15	248
ENSBTAG00000001937	ANAPC11	0	13	30	143	26	114	151	0	37	22	17	27
ENSBTAG00000001938	CKS2	14	0	0	406	50	183	563	0	59	35	0	37
ENSBTAG00000001939	SECISBP2	0	119	65	221	95	310	149	0	173	152	179	82
ENSBTAG00000001941	SEMA4D	0	14	0	130	26	73	31	0	0	0	12	23
ENSBTAG00000001942	SNX27	43	164	132	546	186	493	277	4	170	171	206	135
ENSBTAG00000001945	ARG2	6	47	6	26	68	34	49	0	11	16	0	15
ENSBTAG00000001947	ZNF514	0	0	0	0	0	9	0	0	0	0	0	10
ENSBTAG00000001948	VTI1B	83	128	170	735	192	764	455	0	213	133	190	170
ENSBTAG00000001950	RDH11	0	0	0	9	0	0	18	0	0	0	0	0
ENSBTAG00000001956	HINT3	0	0	18	91	0	68	41	0	0	3	30	20
ENSBTAG00000001957	TRMT11	0	0	0	114	19	95	37	0	30	0	51	10
ENSBTAG00000001961	MAP1B	0	63	0	292	74	178	202	0	106	94	46	115
ENSBTAG00000001962	MRPS27	114	119	61	672	176	752	492	0	204	203	174	169
ENSBTAG00000001966	PDGFRL	0	0	0	0	0	25	0	0	15	0	0	7
ENSBTAG00000001968	TTC14	240	195	386	1947	562	1591	976	79	651	481	521	350
ENSBTAG00000001969	CCDC39	0	0	0	0	0	92	46	0	21	0	12	23
ENSBTAG00000001976	PPP1R17	0	0	44	0	0	16	0	0	0	0	0	0
ENSBTAG00000001977	YIPF6	71	17	33	199	52	452	165	0	139	69	136	79
ENSBTAG00000001981	SLC6A17	0	0	0	6	0	0	0	3	0	0	0	0
ENSBTAG00000001983	SMAGP	0	13	0	104	14	185	94	0	5	11	58	38
ENSBTAG00000001987	SWAP70	161	294	350	1173	453	1355	1115	154	888	269	304	466
ENSBTAG00000001988	EIF3D	230	338	435	1997	478	2141	1747	540	596	560	631	640
ENSBTAG00000001992	CYP51A1	33	254	431	769	795	1606	473	0	749	224	709	571
ENSBTAG00000001996	-	0	0	0	380	0	371	230	0	96	0	0	118
ENSBTAG00000001997	MROH2B	0	0	0	46	0	0	0	0	0	0	0	0
ENSBTAG00000001999	NKAPD1	108	175	258	851	415	817	456	226	245	196	387	195
ENSBTAG00000002000	TIMM8B	82	152	112	1307	243	1295	595	0	209	320	271	272
ENSBTAG00000002002	-	0	0	0	0	34	0	0	0	4	0	41	36
ENSBTAG00000002004	LLPH	14	78	112	566	182	476	517	5	185	100	87	152
ENSBTAG00000002006	THBS1	342	422	681	2831	1503	1712	2518	208	662	341	562	405
ENSBTAG00000002010	PI4K2A	82	93	118	402	88	506	246	0	181	118	99	150
ENSBTAG00000002012	CIAO2A	0	116	141	670	183	654	395	4	112	98	153	143
ENSBTAG00000002014	SNX1	13	141	0	827	232	527	423	2	0	202	11	146
ENSBTAG00000002015	RPS6KA6	0	0	0	0	0	19	0	0	0	0	0	0
ENSBTAG00000002018	EIF5A	168	263	266	1378	621	1507	782	250	410	289	425	390
ENSBTAG00000002020	CREBRF	136	27	98	416	138	288	326	305	359	130	369	153
ENSBTAG00000002021	BNIP1	0	0	0	85	0	51	12	0	12	16	0	13
ENSBTAG00000002025	AMIGO2	0	0	0	0	6	55	146	0	34	0	0	0
ENSBTAG00000002026	RPL5	1000	1695	2126	8655	2370	9710	6572	1580	2623	1920	3276	2782
ENSBTAG00000002027	FAM167B	37	10	0	0	0	46	53	0	0	0	0	12
ENSBTAG00000002028	DIPK1A	0	7	25	103	43	123	117	0	36	27	36	51
ENSBTAG00000002029	IGSF5	0	0	0	108	0	285	19	39	54	18	38	44
ENSBTAG00000002030	SPP2	0	70	284	7274	86	5544	1682	86	326	756	401	557
ENSBTAG00000002033	UBXN2A	0	22	129	331	219	413	207	57	158	120	135	110
ENSBTAG00000002037	ATXN7L1	0	0	0	0	0	0	0	0	0	0	0	11
ENSBTAG00000002038	RPL14	748	1350	1869	10651	1902	11582	8812	1876	2119	1892	2629	1995
ENSBTAG00000002039	FRMD8	35	110	92	545	170	397	343	0	134	0	40	127
ENSBTAG00000002041	SASH3	0	17	0	0	0	27	0	0	0	0	14	0
ENSBTAG00000002042	RIC8A	6	0	0	187	0	206	67	0	27	12	55	29
ENSBTAG00000002044	SIRT3	42	42	10	142	43	229	131	0	24	48	91	28
ENSBTAG00000002046	COX8B	0	0	0	0	0	870	0	0	0	0	0	0
ENSBTAG00000002048	PTPN11	331	357	495	297	544	612	286	308	560	257	594	336
ENSBTAG00000002049	HADH	19	115	74	431	52	329	335	0	68	119	46	66
ENSBTAG00000002052	PLOD1	36	148	53	244	213	429	130	0	67	56	66	95
ENSBTAG00000002055	ZFP28	0	0	0	200	24	2	99	0	55	33	34	69
ENSBTAG00000002056	MARS2	0	0	20	99	24	57	28	0	26	6	27	19
ENSBTAG00000002058	ASF1A	0	0	6	103	65	133	96	0	0	0	56	21
ENSBTAG00000002059	MCM9	0	0	0	0	0	0	0	0	18	0	15	3
ENSBTAG00000002060	RPL19	591	737	1140	6302	981	6040	6060	347	1208	1012	1131	1006
ENSBTAG00000002065	TFAP2C	0	0	10	0	17	0	0	0	13	0	2	21
ENSBTAG00000002068	TAGLN2	36	50	162	1025	13	937	500	11	286	124	59	188
ENSBTAG00000002069	BOLA	1019	2023	1045	3054	4249	3501	2839	1007	1415	493	2379	601
ENSBTAG00000002072	ERCC2	0	0	26	68	0	118	146	47	53	16	0	28
ENSBTAG00000002073	RAD17	0	37	0	423	109	578	199	0	59	0	147	121
ENSBTAG00000002076	STAU2	0	0	0	0	0	6	0	36	0	1	1	13
ENSBTAG00000002078	KDM4A	0	0	27	0	15	11	0	0	25	10	57	0
ENSBTAG00000002080	CCN3	10	54	42	49	5	7	30	0	7	0	0	0
ENSBTAG00000002081	BMPR1B	0	0	0	0	0	22	0	0	10	4	0	0
ENSBTAG00000002082	MARCKS	127	234	212	804	563	312	536	29	315	170	102	150
ENSBTAG00000002083	AUTS2	25	89	38	283	28	358	277	0	349	124	122	153
ENSBTAG00000002084	UNC5C	0	0	0	0	0	0	20	0	19	0	0	27
ENSBTAG00000002086	PRPF4B	319	127	196	133	228	355	1186	475	213	658	105	675
ENSBTAG00000002087	IL36A	0	0	0	0	0	0	0	0	0	0	0	17
ENSBTAG00000002090	CPSF4	0	43	52	392	54	263	330	0	77	36	55	33
ENSBTAG00000002094	ATP5MF	123	290	347	1510	520	1556	1038	239	333	294	425	297
ENSBTAG00000002095	MEN1	50	74	79	239	107	281	122	0	149	79	152	94
ENSBTAG00000002096	FCGR3A	86	0	91	337	41	152	312	0	0	0	54	20
ENSBTAG00000002098	CDC34	60	90	96	683	239	1086	227	0	148	72	264	70
ENSBTAG00000002101	GDE1	47	114	0	390	188	380	178	0	47	0	110	55
ENSBTAG00000002105	TEX261	35	148	108	339	187	532	246	0	100	97	173	99
ENSBTAG00000002107	FZD1	0	0	29	16	13	26	82	0	15	16	10	3
ENSBTAG00000002108	YWHAQ	217	214	327	3	494	1417	5	41	390	277	393	379
ENSBTAG00000002110	DMGDH	0	20	0	0	0	11	0	0	20	29	0	36
ENSBTAG00000002112	INSIG2	0	0	0	0	0	24	65	0	0	0	0	11
ENSBTAG00000002113	-	0	15	0	2	0	0	0	0	0	0	5	0
ENSBTAG00000002116	ZCCHC3	44	48	86	172	58	304	103	0	102	55	15	61
ENSBTAG00000002121	CDK2AP2	67	126	208	1407	145	932	1783	0	454	340	222	240
ENSBTAG00000002125	GNAL	0	0	0	0	0	70	0	0	0	0	23	0
ENSBTAG00000002126	PFKFB2	0	0	0	0	0	56	0	0	16	0	0	0
ENSBTAG00000002127	TCP11L2	0	28	0	0	28	61	114	0	0	0	0	20
ENSBTAG00000002128	MPPE1	10	56	59	640	91	703	151	116	51	114	85	116
ENSBTAG00000002129	KLF5	9	3	22	167	0	123	210	0	34	0	21	22
ENSBTAG00000002130	SMPD4	0	50	44	340	0	382	239	0	55	63	103	34
ENSBTAG00000002135	CD69	0	0	0	109	15	77	100	0	9	0	0	25
ENSBTAG00000002137	SUGT1	101	391	292	1844	353	1767	1794	0	538	458	418	526
ENSBTAG00000002143	DTWD2	0	21	0	0	20	83	112	0	71	0	39	14
ENSBTAG00000002144	ADRB2	25	17	55	210	16	410	176	103	127	65	94	95
ENSBTAG00000002147	PPP4R2	46	181	177	329	301	297	204	173	326	154	190	298
ENSBTAG00000002148	RAB3D	0	0	0	268	108	342	28	0	28	52	71	32
ENSBTAG00000002151	ASB15	0	0	0	86	0	70	0	0	17	20	0	53
ENSBTAG00000002163	PTGER2	0	0	10	109	21	70	278	0	136	107	151	74
ENSBTAG00000002164	AXDND1	0	0	37	41	12	23	0	0	24	0	0	29
ENSBTAG00000002167	NPHS2	0	0	0	51	0	0	0	0	0	23	0	0
ENSBTAG00000002170	NOVA1	0	0	0	50	0	116	0	0	0	0	0	13
ENSBTAG00000002171	FAM135A	0	0	42	18	42	23	0	0	26	8	0	17
ENSBTAG00000002174	RERG	0	0	0	0	0	0	9	0	0	0	0	6
ENSBTAG00000002175	SRPK2	140	197	75	497	290	592	200	354	243	128	379	202
ENSBTAG00000002176	NSMCE1	0	21	90	328	0	461	244	0	41	53	72	62
ENSBTAG00000002177	PIKFYVE	0	54	46	0	0	0	0	0	0	19	0	46
ENSBTAG00000002179	CDIN1	0	0	0	26	0	25	0	0	0	0	0	0
ENSBTAG00000002181	KHDRBS3	62	34	109	795	103	334	1101	43	155	86	107	115
ENSBTAG00000002182	COX17	70	59	178	2351	156	637	2152	0	122	30	152	59
ENSBTAG00000002185	RNF7	0	32	0	360	53	334	227	3	54	43	0	64
ENSBTAG00000002186	NDN	0	0	0	51	0	54	65	0	3	2	28	2
ENSBTAG00000002187	SERINC3	122	135	291	1216	232	1178	469	230	324	158	143	181
ENSBTAG00000002189	ALG1	0	0	0	239	19	214	80	0	17	27	25	22
ENSBTAG00000002190	DOCK8	0	0	0	29	0	5	0	0	0	0	0	9
ENSBTAG00000002191	RRP12	0	48	94	226	76	256	182	0	133	104	0	37
ENSBTAG00000002194	MYZAP	0	0	0	55	0	125	0	0	0	81	67	40
ENSBTAG00000002201	NFXL1	0	0	0	76	4	37	120	0	38	0	0	0
ENSBTAG00000002203	NDUFS2	0	217	330	667	255	1222	482	0	177	131	408	226
ENSBTAG00000002209	JPT2	43	47	79	696	102	688	317	0	116	77	73	84
ENSBTAG00000002210	LAS1L	46	70	141	737	223	848	180	2	169	188	281	76
ENSBTAG00000002211	MAPK8IP3	0	0	0	38	0	13	19	0	0	0	0	0
ENSBTAG00000002214	TAT	43	10	0	192	0	119	21	0	53	39	0	34
ENSBTAG00000002215	GFPT2	79	60	160	612	81	272	351	0	62	43	51	67
ENSBTAG00000002219	ATAD3A	0	0	0	120	0	192	62	0	59	0	38	21
ENSBTAG00000002220	SPTLC1	0	0	0	452	202	563	177	0	193	114	225	83
ENSBTAG00000002223	POP4	50	33	49	160	53	302	55	0	45	38	0	51
ENSBTAG00000002224	UHRF1	16	17	0	12	29	20	26	3	23	16	57	16
ENSBTAG00000002231	-	0	0	0	0	0	0	0	0	0	5	0	0
ENSBTAG00000002232	TRPC1	0	0	0	0	0	0	0	0	12	0	0	17
ENSBTAG00000002233	CPNE2	43	14	36	55	28	123	0	0	23	11	0	42
ENSBTAG00000002236	TRPC4AP	15	48	36	402	113	464	199	0	58	88	82	81
ENSBTAG00000002238	ARL2	0	32	0	67	46	136	60	0	48	0	0	27
ENSBTAG00000002240	GPR18	0	0	25	0	0	32	0	0	0	0	5	0
ENSBTAG00000002242	PSME3IP1	52	149	105	248	292	240	163	0	161	61	126	134
ENSBTAG00000002243	SNX15	0	0	0	12	0	169	213	0	0	10	0	44
ENSBTAG00000002248	SAC3D1	0	0	0	0	35	48	0	0	0	0	0	15
ENSBTAG00000002255	BHMT	0	137	87	673	7	23	172	0	54	128	41	88
ENSBTAG00000002256	YEATS4	18	67	58	74	120	209	166	0	27	105	39	73
ENSBTAG00000002258	APOA1	0	77	251	1394	277	1938	723	0	206	329	559	167
ENSBTAG00000002260	NCAPD3	0	0	29	0	0	27	59	0	0	0	0	0
ENSBTAG00000002266	NPL	0	0	0	0	13	26	0	0	11	0	0	0
ENSBTAG00000002267	ANKRD40	29	179	142	1105	301	1397	645	0	443	212	554	368
ENSBTAG00000002271	CDADC1	0	0	0	50	11	154	0	0	0	17	0	16
ENSBTAG00000002272	KCTD18	0	0	0	41	35	25	38	0	28	10	7	24
ENSBTAG00000002275	PTP4A1	10	33	29	51	38	39	38	52	27	467	31	694
ENSBTAG00000002277	MLLT1	0	50	73	235	23	17	106	0	83	62	18	78
ENSBTAG00000002278	FBN1	0	58	61	104	45	40	117	0	59	4	25	61
ENSBTAG00000002279	LUC7L3	920	1259	1674	5249	1365	3248	4952	248	2235	1420	1336	1159
ENSBTAG00000002280	KIF5B	552	950	1212	1547	1360	1556	1344	557	1410	809	1375	1009
ENSBTAG00000002282	EIF1	1937	1755	3176	18434	3520	16613	17838	1715	5270	3050	4223	3789
ENSBTAG00000002283	FZD7	0	0	0	0	0	0	0	112	6	11	7	11
ENSBTAG00000002286	DNAJC18	0	28	39	146	39	162	67	0	56	11	36	11
ENSBTAG00000002287	CHD9	122	239	481	605	325	1180	249	22	409	167	307	327
ENSBTAG00000002289	NLRP14	0	0	0	0	0	0	0	0	0	23	0	43
ENSBTAG00000002291	ZBTB41	24	51	157	100	96	77	31	18	74	104	88	119
ENSBTAG00000002292	SMARCA1	0	83	130	446	152	358	0	0	70	87	176	102
ENSBTAG00000002293	ARL5A	0	47	81	355	128	595	112	0	103	63	93	162
ENSBTAG00000002295	ATF2	0	34	0	0	46	0	0	0	0	45	22	19
ENSBTAG00000002296	STING1	0	0	0	30	22	10	0	0	0	0	0	0
ENSBTAG00000002298	CKAP2L	0	0	0	42	42	15	0	0	18	0	0	0
ENSBTAG00000002299	SEL1L3	0	0	0	0	0	103	0	0	0	18	0	7
ENSBTAG00000002302	CD59	0	0	0	0	0	35	0	0	0	0	0	0
ENSBTAG00000002303	GLG1	67	38	88	378	89	335	129	0	133	58	82	29
ENSBTAG00000002306	UTP11	65	97	39	593	122	589	329	0	141	150	59	154
ENSBTAG00000002313	ITPR2	0	75	46	169	297	322	266	0	226	164	434	85
ENSBTAG00000002315	RNF34	0	0	0	64	42	77	82	0	0	0	0	18
ENSBTAG00000002317	PTN	0	0	0	19	0	0	0	0	0	0	0	0
ENSBTAG00000002321	AMT	0	0	0	11	15	0	36	0	0	0	0	0
ENSBTAG00000002323	USP28	0	0	0	38	0	17	19	0	30	22	5	52
ENSBTAG00000002326	LGALS3	226	1169	738	1150	840	1711	1585	103	490	97	254	230
ENSBTAG00000002327	TMEM208	0	98	117	466	94	770	313	0	142	95	113	150
ENSBTAG00000002329	ASAP2	36	0	28	33	22	71	63	0	34	22	69	74
ENSBTAG00000002332	LSM5	17	60	44	298	72	322	277	0	52	43	22	70
ENSBTAG00000002333	HOPX	0	0	0	63	0	11	0	0	0	0	0	0
ENSBTAG00000002336	RCOR1	0	14	0	0	0	0	0	0	19	0	73	13
ENSBTAG00000002340	STEAP4	57	37	82	702	75	594	53	0	24	19	49	104
ENSBTAG00000002341	ETS1	124	56	175	201	173	166	87	11	367	142	201	120
ENSBTAG00000002344	ORAI3	0	190	39	364	189	374	209	151	150	97	232	122
ENSBTAG00000002345	SETD1A	109	40	135	226	68	161	101	0	123	78	99	84
ENSBTAG00000002347	MAST3	0	19	0	42	89	51	19	0	22	0	0	0
ENSBTAG00000002350	PIK3R2	0	0	0	23	39	97	0	0	0	0	48	3
ENSBTAG00000002352	GGA2	0	111	128	551	271	557	184	0	58	47	88	43
ENSBTAG00000002356	RBM47	23	83	127	701	173	1088	603	162	264	37	95	63
ENSBTAG00000002357	TICAM2	0	15	10	113	52	78	170	0	56	10	39	19
ENSBTAG00000002362	APOLD1	35	19	2	58	10	28	72	0	26	13	25	7
ENSBTAG00000002363	SESN2	37	0	200	961	154	1806	888	393	383	279	358	505
ENSBTAG00000002367	HCFC1R1	0	0	0	0	11	44	0	0	0	0	0	4
ENSBTAG00000002368	TULP2	0	0	0	0	0	41	0	0	0	0	0	0
ENSBTAG00000002370	-	0	0	0	0	0	0	35	0	0	0	0	0
ENSBTAG00000002374	ARMC5	0	26	54	108	0	99	226	0	100	50	52	22
ENSBTAG00000002376	PPIL1	10	15	0	262	51	439	219	0	45	18	20	35
ENSBTAG00000002377	PSMB2	176	141	136	1460	231	1873	902	0	309	202	289	299
ENSBTAG00000002378	NUCB1	0	0	111	326	143	491	236	0	161	131	163	78
ENSBTAG00000002381	ZDHHC5	0	110	18	307	107	363	344	0	104	51	62	44
ENSBTAG00000002382	DDX10	157	165	191	596	177	463	365	180	227	105	198	132
ENSBTAG00000002385	SLC35E4	0	0	51	108	0	109	29	0	0	0	86	50
ENSBTAG00000002389	MED19	47	0	223	1235	222	1052	914	193	336	262	345	255
ENSBTAG00000002390	CCDC184	16	0	0	0	2	0	9	0	0	0	0	0
ENSBTAG00000002391	TGFB1I1	5	27	0	38	4	24	0	0	28	0	0	15
ENSBTAG00000002393	C23H6orf89	0	46	0	210	120	458	76	0	36	92	154	89
ENSBTAG00000002395	HPS3	58	26	61	235	32	212	89	0	43	39	102	53
ENSBTAG00000002398	-	0	0	0	0	0	14	0	0	0	0	14	3
ENSBTAG00000002402	IGF2R	66	591	208	568	960	922	185	486	331	160	377	179
ENSBTAG00000002404	TMX2	65	0	84	459	0	692	232	84	84	63	214	143
ENSBTAG00000002407	TDRD5	0	0	0	0	0	0	0	0	0	0	0	12
ENSBTAG00000002411	CTNND1	41	45	67	157	71	141	30	7	250	114	29	49
ENSBTAG00000002412	CYB5B	81	69	147	460	85	372	393	0	158	120	104	49
ENSBTAG00000002413	MCAT	26	52	19	181	38	224	81	79	41	43	55	11
ENSBTAG00000002415	TSPAN3	0	57	35	443	68	378	405	0	98	61	38	82
ENSBTAG00000002416	LOC783604	0	29	0	20	0	7	0	0	22	36	0	8
ENSBTAG00000002417	RAB30	0	40	13	46	0	106	114	0	32	40	27	68
ENSBTAG00000002419	PIGM	0	24	48	134	19	142	91	5	82	34	34	39
ENSBTAG00000002422	BCL9	0	0	0	30	0	15	0	0	9	0	0	26
ENSBTAG00000002423	PSMD12	174	150	235	738	233	540	782	111	450	217	218	283
ENSBTAG00000002428	PPA2	0	28	0	369	86	375	147	0	38	96	132	0
ENSBTAG00000002430	COL17A1	0	0	14	10	6	8	0	0	0	0	4	3
ENSBTAG00000002431	TRIM24	50	0	0	0	19	0	0	0	24	20	31	0
ENSBTAG00000002432	ABHD13	0	50	0	134	57	141	114	0	73	15	43	33
ENSBTAG00000002434	WDR18	51	43	56	367	55	539	218	0	91	86	94	107
ENSBTAG00000002435	PTPRE	0	139	198	126	203	55	153	0	168	5	114	44
ENSBTAG00000002444	MKI67	0	20	7	0	19	4	0	0	16	13	0	0
ENSBTAG00000002452	ASCC2	0	0	15	449	29	419	244	0	100	32	21	120
ENSBTAG00000002454	ALG2	0	0	0	221	3	185	33	0	19	60	49	27
ENSBTAG00000002457	SEC61B	209	265	513	3767	460	2869	3287	434	933	590	459	807
ENSBTAG00000002458	NUP155	0	0	0	41	0	0	0	0	0	0	0	0
ENSBTAG00000002460	ACTL6A	0	42	0	94	42	148	216	0	8	40	0	6
ENSBTAG00000002462	MRPL47	0	35	13	268	51	187	99	0	63	48	0	95
ENSBTAG00000002463	NDUFB5	35	93	83	908	119	924	414	0	69	102	139	110
ENSBTAG00000002468	RPS28	2723	3954	4668	21768	5711	23386	15873	5444	6300	5817	8607	5682
ENSBTAG00000002469	KANK3	0	0	29	63	0	55	0	0	0	0	0	0
ENSBTAG00000002471	CHL1	0	0	16	13	0	57	0	0	24	0	29	0
ENSBTAG00000002472	CASP9	0	14	12	281	60	273	184	0	55	53	42	47
ENSBTAG00000002473	ANGPTL4	200	31	340	99	12	41	41	456	12	22	20	16
ENSBTAG00000002474	MAD1L1	0	0	0	0	0	0	21	0	0	0	0	0
ENSBTAG00000002475	RAB11B	49	126	171	633	279	1018	591	201	281	172	269	162
ENSBTAG00000002476	DNAJC16	31	143	21	602	101	397	196	0	56	70	91	75
ENSBTAG00000002477	MRM2	0	41	123	227	57	313	154	0	107	83	75	74
ENSBTAG00000002478	AGMAT	0	0	0	209	0	105	129	0	72	29	38	47
ENSBTAG00000002479	PANK4	0	0	0	88	11	24	59	0	0	0	0	3
ENSBTAG00000002480	NUDT1	0	0	0	49	0	50	0	0	0	8	0	8
ENSBTAG00000002481	HAGHL	0	0	0	0	0	5	0	0	0	0	0	0
ENSBTAG00000002484	CIAO3	0	34	43	149	17	190	91	0	0	30	101	37
ENSBTAG00000002485	TNS1	0	115	186	1040	103	965	489	2	177	100	153	140
ENSBTAG00000002487	UBE3A	195	229	443	1664	495	1164	994	138	664	400	492	508
ENSBTAG00000002490	CHPT1	0	0	63	213	143	333	102	0	0	0	0	32
ENSBTAG00000002492	SYCP3	0	70	0	426	0	465	390	0	58	107	2	91
ENSBTAG00000002493	VPS35	55	118	186	715	320	498	378	0	181	133	179	207
ENSBTAG00000002495	BRD4	256	258	515	1321	538	1410	875	228	674	426	629	405
ENSBTAG00000002500	FBXL15	0	0	0	119	21	99	0	0	0	0	0	38
ENSBTAG00000002501	CUEDC2	0	39	0	212	41	379	122	0	0	15	140	61
ENSBTAG00000002503	BSCL2	0	0	0	0	0	41	0	0	0	0	0	0
ENSBTAG00000002504	IREB2	0	24	0	96	94	222	131	0	16	91	86	31
ENSBTAG00000002507	ATP5F1A	18	335	285	1741	456	1954	966	0	225	423	454	562
ENSBTAG00000002510	HNRNPUL2	190	265	294	564	502	470	349	223	406	254	376	250
ENSBTAG00000002512	HAUS1	0	0	0	30	0	58	0	0	0	0	0	0
ENSBTAG00000002516	YJU2B	0	0	0	110	0	108	102	0	12	0	47	40
ENSBTAG00000002520	CELF1	0	23	0	223	0	187	140	0	37	0	0	53
ENSBTAG00000002522	SYT5	0	0	0	0	0	0	22	0	0	0	0	0
ENSBTAG00000002524	MRI1	0	0	32	135	23	204	75	0	0	25	0	14
ENSBTAG00000002525	C7H19orf53	0	38	72	378	96	549	247	124	83	85	98	68
ENSBTAG00000002526	BDH2	0	0	0	60	0	129	79	0	0	19	0	0
ENSBTAG00000002527	ZSWIM4	0	0	0	79	20	50	82	0	46	6	34	14
ENSBTAG00000002528	EIF3A	960	1553	2282	6364	1956	5970	4752	399	2662	2167	3123	2413
ENSBTAG00000002531	ARHGAP10	129	169	25	102	257	132	48	0	254	140	179	101
ENSBTAG00000002534	EEF1E1	0	35	30	130	86	263	361	6	34	51	40	54
ENSBTAG00000002539	TRIOBP	51	40	62	244	71	8	161	20	67	6	168	83
ENSBTAG00000002542	KRCC1	59	361	254	391	339	519	161	0	111	15	525	12
ENSBTAG00000002549	PTMA	5864	8030	7436	10247	8231	7825	8377	6068	9368	6124	7355	5635
ENSBTAG00000002550	-	0	0	0	0	0	5	8	0	0	0	0	0
ENSBTAG00000002551	KCNJ8	0	0	0	35	0	0	0	0	0	0	0	0
ENSBTAG00000002554	TCAF1	0	80	132	350	151	420	276	252	184	78	96	87
ENSBTAG00000002557	MRPL19	0	29	79	471	62	502	395	0	62	73	79	108
ENSBTAG00000002559	MIOX	0	0	0	57	0	17	5	0	11	0	0	0
ENSBTAG00000002561	CCDC120	0	0	99	415	22	392	3	0	14	53	33	64
ENSBTAG00000002562	PRAF2	0	42	135	1048	15	1538	742	0	213	137	90	250
ENSBTAG00000002563	WDR45	0	0	0	150	0	58	22	0	0	0	0	0
ENSBTAG00000002565	LOC522428	0	0	0	0	0	0	0	0	5	3	0	0
ENSBTAG00000002566	PGPEP1	0	7	33	80	7	102	84	0	120	18	21	20
ENSBTAG00000002568	GPKOW	0	0	0	140	51	281	133	24	64	40	0	77
ENSBTAG00000002570	PPP1R21	0	64	35	171	57	215	62	0	28	15	67	56
ENSBTAG00000002571	PDCD2L	0	0	0	117	0	145	0	0	79	55	0	40
ENSBTAG00000002573	UBA2	0	44	73	307	141	324	201	0	80	131	85	105
ENSBTAG00000002575	SSU72	158	86	112	964	352	1238	556	241	268	185	218	216
ENSBTAG00000002578	ZMYND11	165	324	612	1945	610	2020	1321	399	695	555	743	463
ENSBTAG00000002579	FBL	210	0	0	728	197	900	618	392	156	196	298	178
ENSBTAG00000002586	TCF12	0	0	0	43	73	82	34	0	72	0	124	52
ENSBTAG00000002590	EXOSC10	0	0	0	275	124	352	233	0	0	32	111	91
ENSBTAG00000002591	GLTP	0	18	0	105	59	294	50	0	21	0	45	0
ENSBTAG00000002596	VSTM1	0	10	41	78	53	13	0	0	55	0	0	28
ENSBTAG00000002599	MGARP	0	32	0	68	0	0	0	0	7	0	0	45
ENSBTAG00000002600	EFCAB7	0	0	0	39	0	0	0	0	0	0	0	0
ENSBTAG00000002603	PRPF39	45	86	54	512	100	240	491	58	228	119	153	128
ENSBTAG00000002605	TRIM16	0	0	0	0	0	32	0	0	0	0	49	28
ENSBTAG00000002606	LGR4	0	0	48	281	12	244	55	0	0	15	0	46
ENSBTAG00000002608	SEPTIN2	0	177	151	1578	297	1232	1140	7	178	120	223	191
ENSBTAG00000002610	FKBP3	37	80	46	1165	191	770	586	0	111	156	158	141
ENSBTAG00000002612	FANCM	0	0	0	0	37	121	16	0	0	0	17	41
ENSBTAG00000002614	RUFY2	0	0	0	6	23	4	0	0	34	0	0	29
ENSBTAG00000002615	LONRF3	0	0	31	140	14	80	226	0	134	15	155	98
ENSBTAG00000002620	DNA2	6	0	0	69	0	1	11	0	0	13	6	23
ENSBTAG00000002623	SAMSN1	0	45	0	208	389	93	255	0	49	9	0	21
ENSBTAG00000002624	PSTPIP2	0	0	0	154	73	45	46	0	0	0	0	10
ENSBTAG00000002625	MAP3K7	42	48	47	155	59	12	67	0	61	6	77	84
ENSBTAG00000002626	ARHGAP6	2	31	9	54	30	26	21	79	19	3	21	7
ENSBTAG00000002627	ZRANB2	557	523	572	2454	699	1590	1041	906	853	783	875	668
ENSBTAG00000002628	SLC44A2	0	43	18	15	54	94	69	0	0	0	0	35
ENSBTAG00000002630	MRTFA	0	0	0	1	0	5	0	0	2	0	0	3
ENSBTAG00000002633	SEPTIN9	9	68	79	145	205	341	158	141	37	39	144	65
ENSBTAG00000002639	ZDHHC7	163	358	429	1314	438	1727	832	44	303	176	256	315
ENSBTAG00000002642	SLC17A2	0	0	0	44	0	79	26	0	9	0	0	0
ENSBTAG00000002643	VPS52	0	0	11	56	0	114	0	0	30	22	0	31
ENSBTAG00000002645	SH3BP5L	83	93	84	262	0	496	136	0	196	135	191	125
ENSBTAG00000002646	DYNC1I2	661	963	1038	3220	1407	3766	2007	608	1573	1005	2312	1171
ENSBTAG00000002647	RGS10	0	0	0	0	52	12	43	0	0	0	0	0
ENSBTAG00000002648	RPS18	866	1923	2442	14382	2456	16930	10581	1496	3543	2799	3982	3583
ENSBTAG00000002650	ZPR1	230	273	311	1047	235	1038	534	209	283	286	372	256
ENSBTAG00000002651	PKP2	0	0	26	231	16	294	39	113	36	5	32	97
ENSBTAG00000002654	DNAJC7	0	0	235	144	192	456	275	0	429	128	212	191
ENSBTAG00000002657	NKIRAS2	69	11	84	37	0	436	259	175	93	69	172	70
ENSBTAG00000002658	STAM	16	61	0	142	14	85	38	0	37	13	60	66
ENSBTAG00000002663	BCAS3	0	0	0	29	0	42	0	0	27	12	0	28
ENSBTAG00000002668	ZNF711	0	37	19	0	29	53	88	0	0	0	0	25
ENSBTAG00000002669	RASSF4	0	0	34	43	70	137	69	0	48	0	9	37
ENSBTAG00000002670	DEPP1	0	0	0	0	0	64	0	0	0	0	0	24
ENSBTAG00000002676	SAE1	135	229	239	5	15	1120	666	112	273	255	409	263
ENSBTAG00000002678	MED18	0	0	0	57	0	69	56	0	0	12	0	8
ENSBTAG00000002682	MARK4	0	0	0	11	11	0	0	0	0	0	0	0
ENSBTAG00000002683	PFKP	71	70	0	160	57	167	0	0	49	14	0	19
ENSBTAG00000002685	PITRM1	0	121	121	710	252	927	559	0	344	171	337	200
ENSBTAG00000002687	TSHZ3	0	0	0	0	13	0	0	0	0	0	0	0
ENSBTAG00000002688	ATP1B1	232	229	336	646	296	710	305	264	387	287	379	313
ENSBTAG00000002689	NME7	0	75	163	658	188	824	347	0	107	81	124	141
ENSBTAG00000002690	BLZF1	0	0	59	83	23	31	0	0	39	31	21	7
ENSBTAG00000002693	KANSL2	38	32	24	432	73	50	47	0	135	30	49	58
ENSBTAG00000002695	-	0	0	88	370	140	286	309	0	108	43	63	72
ENSBTAG00000002697	KCTD10	0	0	0	64	0	59	18	0	10	0	0	7
ENSBTAG00000002698	UBE3B	47	54	93	227	64	451	221	0	103	68	174	132
ENSBTAG00000002699	KIT	205	279	182	615	408	268	588	0	420	114	173	162
ENSBTAG00000002701	UGT3A2	0	0	0	47	0	26	58	0	0	50	61	21
ENSBTAG00000002702	TSPAN32	0	0	0	7	0	0	0	0	0	0	0	0
ENSBTAG00000002703	ATP6V1A	179	21	279	528	56	592	58	147	2	9	18	204
ENSBTAG00000002704	POMT2	0	20	26	216	0	229	174	125	64	24	0	33
ENSBTAG00000002706	GSTZ1	0	0	162	391	0	318	703	0	177	269	178	176
ENSBTAG00000002707	IPO4	26	56	60	556	79	92	243	0	139	66	117	104
ENSBTAG00000002708	MRPL42	0	43	0	319	58	294	299	0	42	56	64	42
ENSBTAG00000002710	TSSK4	0	83	0	116	95	77	107	0	63	59	77	46
ENSBTAG00000002712	MDP1	0	0	0	84	0	129	0	0	0	0	0	0
ENSBTAG00000002714	GNAI1	0	0	27	46	0	5	87	0	23	0	0	11
ENSBTAG00000002716	NOL10	13	135	75	135	144	87	310	0	171	116	69	169
ENSBTAG00000002717	INA	0	0	0	0	0	24	0	0	0	0	0	47
ENSBTAG00000002718	TINF2	0	0	72	529	235	764	341	0	14	57	0	104
ENSBTAG00000002719	ORC1	0	0	0	5	6	0	0	0	0	0	0	0
ENSBTAG00000002720	PRPF38A	103	115	139	289	225	244	199	93	313	171	136	115
ENSBTAG00000002721	TUT4	53	79	90	177	43	218	133	16	150	150	45	119
ENSBTAG00000002725	RNGTT	36	8	148	375	141	444	369	4	166	137	307	207
ENSBTAG00000002726	CDC27	30	58	67	311	238	345	155	6	74	64	187	95
ENSBTAG00000002727	PHACTR4	0	0	14	71	6	93	68	0	69	0	0	0
ENSBTAG00000002728	ARID1B	0	0	0	74	0	10	0	0	0	3	0	9
ENSBTAG00000002730	ELP3	25	35	34	188	105	264	82	0	48	30	111	66
ENSBTAG00000002733	DBX1	0	0	0	30	0	0	0	0	0	0	0	14
ENSBTAG00000002734	EIF3G	0	174	251	1547	237	1865	957	0	470	263	366	372
ENSBTAG00000002735	METTL26	0	0	0	50	0	206	53	0	0	9	0	0
ENSBTAG00000002736	DNMT1	78	83	99	188	320	273	205	2	110	64	230	151
ENSBTAG00000002738	S1PR2	0	0	0	48	10	46	21	0	0	0	0	0
ENSBTAG00000002742	MSH2	0	0	0	98	0	28	0	0	0	0	0	0
ENSBTAG00000002743	OSGEP	0	0	0	600	152	493	461	112	108	133	170	54
ENSBTAG00000002745	APEX1	1113	947	1103	3288	1384	3199	2221	339	1773	1166	2077	1214
ENSBTAG00000002746	OSTF1	246	338	345	2002	772	1703	1415	218	577	460	870	472
ENSBTAG00000002747	ABCA5	0	0	0	25	16	0	0	0	0	0	0	0
ENSBTAG00000002748	PIP4P1	82	19	207	574	81	644	426	0	300	144	135	149
ENSBTAG00000002750	KRIT1	0	13	0	123	0	238	163	0	15	0	0	41
ENSBTAG00000002755	ANKRD12	208	1180	360	8042	2220	7776	8998	116	2879	308	3119	477
ENSBTAG00000002756	CDCA2	0	0	0	94	0	0	112	0	35	6	0	0
ENSBTAG00000002763	KMT2B	0	0	0	23	20	55	10	0	0	12	0	0
ENSBTAG00000002764	IGFLR1	0	0	46	49	0	63	49	0	11	0	50	9
ENSBTAG00000002765	CYP24A1	0	0	0	0	0	0	0	0	0	0	0	21
ENSBTAG00000002767	GNB4	107	140	26	67	311	44	18	43	22	53	36	26
ENSBTAG00000002768	SLC35A2	0	0	0	279	48	243	136	0	65	45	14	72
ENSBTAG00000002769	AP1G1	51	59	76	40	77	370	16	54	48	49	14	61
ENSBTAG00000002770	TCN2	186	326	914	2418	494	2980	1463	419	782	458	763	511
ENSBTAG00000002773	CD300LF	0	0	0	105	19	112	80	0	0	0	19	15
ENSBTAG00000002774	PTPN23	0	0	0	549	0	0	0	0	0	0	0	0
ENSBTAG00000002778	SF3B2	62	423	678	1728	662	1638	997	104	610	525	652	559
ENSBTAG00000002782	ZC3H7B	0	62	27	53	36	124	49	0	34	15	37	23
ENSBTAG00000002783	PCYOX1	0	118	0	469	266	744	322	0	94	0	118	71
ENSBTAG00000002784	COPS5	39	46	19	503	42	580	454	0	127	38	37	136
ENSBTAG00000002791	SEC24C	0	25	42	370	39	342	221	0	89	38	61	30
ENSBTAG00000002795	NKTR	337	672	658	1495	1169	1572	1544	312	876	1059	1508	841
ENSBTAG00000002796	KLHL3	32	16	17	21	7	25	15	0	10	12	0	9
ENSBTAG00000002798	NABP2	0	5	64	374	149	8	197	0	177	83	10	9
ENSBTAG00000002799	SLC39A5	0	2	15	110	0	110	10	0	16	0	42	13
ENSBTAG00000002808	PSMA3	87	124	101	1586	235	1854	1333	0	316	207	180	235
ENSBTAG00000002809	CAPN10	0	0	37	278	0	215	62	0	0	32	0	21
ENSBTAG00000002810	ZNF777	0	0	0	0	0	0	0	0	8	0	0	0
ENSBTAG00000002813	GAB1	0	47	50	193	103	188	115	3	77	42	48	24
ENSBTAG00000002817	SLC46A1	0	0	0	25	19	48	0	0	11	0	0	0
ENSBTAG00000002820	RBBP7	23	50	69	572	143	758	460	31	182	56	99	176
ENSBTAG00000002823	MPZL1	64	62	145	639	82	1149	323	60	191	101	79	114
ENSBTAG00000002826	CLSPN	0	0	0	0	0	29	0	0	0	0	14	11
ENSBTAG00000002827	ACAT2	104	132	36	1066	174	1452	896	0	10	179	275	136
ENSBTAG00000002829	TCP1	57	213	276	1055	315	1528	1098	1	298	258	402	297
ENSBTAG00000002830	U2AF2	0	7	0	151	33	90	45	7	19	15	21	0
ENSBTAG00000002833	FBXO22	0	0	0	236	52	180	78	0	41	53	41	30
ENSBTAG00000002834	CCDC69	0	0	0	0	0	0	31	0	0	0	0	0
ENSBTAG00000002835	SMAD1	28	39	49	247	31	207	257	30	65	25	36	30
ENSBTAG00000002836	TAF3	137	204	250	472	211	391	370	51	288	151	155	99
ENSBTAG00000002837	TOR1B	0	0	30	177	25	254	108	0	39	24	25	27
ENSBTAG00000002843	ACOT4	0	0	0	237	0	326	61	0	0	11	0	0
ENSBTAG00000002845	CDH10	0	0	8	0	0	0	0	0	26	0	0	9
ENSBTAG00000002846	TRAF3IP3	0	0	0	0	0	23	27	0	0	0	0	0
ENSBTAG00000002847	D2HGDH	0	0	0	58	0	2	50	0	14	24	0	43
ENSBTAG00000002848	C16H1orf74	0	26	0	76	0	54	0	0	0	0	0	0
ENSBTAG00000002849	IRF6	26	4	11	110	4	93	45	0	33	24	69	26
ENSBTAG00000002854	TMEM63A	0	89	0	0	0	69	0	0	44	32	82	83
ENSBTAG00000002858	ACBD7	0	0	0	20	0	10	0	0	0	0	0	0
ENSBTAG00000002859	-	0	0	0	0	0	24	0	0	19	0	0	7
ENSBTAG00000002863	ACAA2	48	156	63	963	86	747	1084	168	153	229	254	177
ENSBTAG00000002866	RPIA	0	27	0	785	15	575	516	0	111	68	66	117
ENSBTAG00000002869	ARL4A	81	138	159	288	460	147	243	267	165	216	188	155
ENSBTAG00000002871	COPS6	0	164	104	545	119	525	339	0	103	0	84	104
ENSBTAG00000002874	TMEM183A	30	91	40	509	126	430	313	0	144	59	126	126
ENSBTAG00000002878	CHRD	0	0	0	190	0	294	0	0	0	22	0	0
ENSBTAG00000002879	DCPS	0	0	0	54	12	74	21	0	14	25	0	7
ENSBTAG00000002880	SORBS1	0	26	33	126	20	101	62	0	27	92	51	51
ENSBTAG00000002881	AP4M1	76	107	133	478	188	622	188	0	119	133	209	128
ENSBTAG00000002882	LMNB1	0	32	0	0	34	0	0	0	0	12	0	0
ENSBTAG00000002883	RPTOR	0	0	0	0	0	0	10	0	0	0	0	0
ENSBTAG00000002885	MSR1	49	300	89	489	556	222	233	110	72	38	175	65
ENSBTAG00000002890	RBM10	0	178	218	605	449	756	510	0	234	108	257	216
ENSBTAG00000002894	TNFSF4	0	0	16	0	0	0	0	0	0	0	0	0
ENSBTAG00000002896	KPNA6	0	11	4	7	16	6	0	0	7	1	0	11
ENSBTAG00000002900	-	307	344	403	1626	720	2214	1160	250	683	531	513	532
ENSBTAG00000002902	ANO6	0	93	168	232	0	334	349	70	182	84	279	156
ENSBTAG00000002904	ZNF787	0	0	0	21	22	52	5	0	0	0	27	0
ENSBTAG00000002907	-	29	0	0	87	59	153	102	0	83	31	8	35
ENSBTAG00000002910	ECHDC2	0	0	0	21	0	75	21	0	0	0	0	0
ENSBTAG00000002913	OR6C33	0	0	0	0	0	0	0	0	6	0	0	0
ENSBTAG00000002914	GALNT18	0	0	0	208	48	189	147	0	0	0	0	0
ENSBTAG00000002917	PRKAG2	45	0	23	185	36	233	127	0	69	32	31	63
ENSBTAG00000002918	RAD51	13	51	0	61	31	18	0	0	22	0	20	18
ENSBTAG00000002920	KAT6B	29	81	87	146	117	319	80	326	155	60	112	136
ENSBTAG00000002921	RMDN3	0	0	19	538	50	657	423	0	108	156	149	203
ENSBTAG00000002929	IRF4	0	0	0	4	26	20	35	0	12	0	0	0
ENSBTAG00000002935	TMEM248	32	161	84	1357	185	1207	693	253	202	219	215	290
ENSBTAG00000002936	PRRX2	0	0	0	0	36	24	33	0	0	0	39	0
ENSBTAG00000002938	CPED1	0	0	18	37	0	168	4	0	74	89	54	90
ENSBTAG00000002939	FURIN	0	0	0	391	151	525	227	0	72	51	0	52
ENSBTAG00000002941	FES	0	0	0	81	0	98	0	0	20	0	0	0
ENSBTAG00000002942	SLC2A10	0	0	0	18	0	23	0	0	0	9	0	16
ENSBTAG00000002944	ATP5MC3	279	460	490	3509	793	4019	1637	236	555	822	798	715
ENSBTAG00000002947	LY9	0	0	20	172	0	58	44	0	0	0	0	0
ENSBTAG00000002948	SETD2	54	102	328	88	146	149	141	219	201	83	101	250
ENSBTAG00000002949	CBX1	80	90	94	378	45	226	70	99	132	117	119	216
ENSBTAG00000002951	CD244	0	0	0	0	28	41	0	0	0	0	0	0
ENSBTAG00000002953	TXN	329	532	792	12774	1054	10162	7587	22	1331	954	611	1315
ENSBTAG00000002956	ZNF674	0	0	0	0	0	19	0	0	0	0	0	0
ENSBTAG00000002959	LRCH1	100	84	181	496	135	282	255	21	134	96	176	107
ENSBTAG00000002960	WDR82	122	158	163	696	134	449	346	32	169	95	213	97
ENSBTAG00000002963	SAA4	0	11	0	219	0	82	93	0	36	22	33	10
ENSBTAG00000002965	NEURL3	0	0	0	0	0	17	0	0	0	0	0	0
ENSBTAG00000002966	DNAJC13	23	33	17	392	68	438	181	0	75	63	251	91
ENSBTAG00000002970	INTS6	0	96	81	130	96	85	155	0	95	55	78	58
ENSBTAG00000002971	CUTC	0	0	0	167	0	310	278	0	0	57	79	48
ENSBTAG00000002972	DNAI7	0	20	0	0	0	16	0	0	12	8	0	5
ENSBTAG00000002973	RPP30	0	31	0	265	64	208	152	0	31	51	75	13
ENSBTAG00000002974	FMO2	0	0	0	0	0	11	0	0	5	0	0	0
ENSBTAG00000002977	ECE1	13	36	10	64	45	132	23	0	38	11	0	18
ENSBTAG00000002979	PIK3R3	0	84	24	0	84	0	179	0	0	34	0	5
ENSBTAG00000002980	GPT2	0	0	0	0	0	24	0	0	0	0	0	0
ENSBTAG00000002982	PITPNM3	0	0	0	0	5	0	0	0	0	0	0	16
ENSBTAG00000002985	KCNMB1	0	0	0	0	0	0	0	0	39	0	0	17
ENSBTAG00000002988	MACO1	118	188	439	1766	328	2187	1561	0	1020	473	591	509
ENSBTAG00000002993	SFT2D1	0	0	0	547	34	113	316	0	0	0	0	4
ENSBTAG00000002995	GMPPA	0	41	0	498	31	359	198	0	162	90	44	56
ENSBTAG00000002996	SHROOM4	0	0	0	0	0	0	0	0	20	0	0	0
ENSBTAG00000002997	ADAMTSL1	0	0	0	0	0	0	0	0	27	0	0	16
ENSBTAG00000002999	LOC101905242; ANAPC15	0	0	0	0	41	84	0	0	0	6	0	0
ENSBTAG00000003001	LAMTOR1	145	223	267	1155	499	1327	462	0	318	190	215	236
ENSBTAG00000003002	WDR75	7	41	32	274	88	185	56	0	162	50	81	74
ENSBTAG00000003012	TRAF1	0	15	0	132	66	0	71	0	17	4	0	6
ENSBTAG00000003014	TRPV2	29	41	45	122	89	130	44	0	20	0	0	4
ENSBTAG00000003015	SESN1	0	0	0	0	0	33	0	0	21	0	11	22
ENSBTAG00000003017	TTC38	0	12	42	79	16	118	106	0	17	21	28	11
ENSBTAG00000003018	FSTL3	0	0	0	0	0	0	0	0	0	0	0	16
ENSBTAG00000003021	SP1	52	65	59	299	112	333	426	21	216	81	123	132
ENSBTAG00000003025	NME6	0	119	72	263	0	330	59	0	50	0	144	70
ENSBTAG00000003027	EMX2	0	0	0	0	7	18	0	0	17	6	0	7
ENSBTAG00000003033	GADD45G	463	0	496	2096	213	729	3728	0	713	723	370	436
ENSBTAG00000003034	GATAD2A	0	0	101	357	102	308	272	4	148	55	51	99
ENSBTAG00000003035	IMPACT	0	52	0	123	63	197	96	0	37	15	83	91
ENSBTAG00000003038	TAP2; LOC618733	178	95	186	1887	830	2127	1136	77	482	86	238	139
ENSBTAG00000003039	PSMB8	0	35	46	372	68	367	264	0	90	22	31	30
ENSBTAG00000003040	RALGAPB	0	28	0	107	35	105	56	0	8	20	0	91
ENSBTAG00000003043	GNG2	0	152	81	245	190	339	236	0	84	33	97	84
ENSBTAG00000003044	SPIN1	152	195	138	389	145	340	278	0	119	52	186	75
ENSBTAG00000003045	BAMBI	10	58	9	58	0	22	434	0	8	23	44	32
ENSBTAG00000003049	MICALL2	0	0	20	90	23	194	52	0	0	23	34	18
ENSBTAG00000003051	FER	0	0	17	153	76	220	222	0	102	37	42	37
ENSBTAG00000003052	PCSK7	0	25	0	107	0	196	133	0	21	3	38	79
ENSBTAG00000003058	ADRM1	42	0	120	632	94	714	328	0	125	99	144	153
ENSBTAG00000003059	CFAP298	75	57	189	608	323	1016	452	0	227	203	323	226
ENSBTAG00000003062	FHIP2A	19	16	20	32	12	21	11	0	8	61	36	21
ENSBTAG00000003063	SYNJ1	0	0	0	32	0	0	0	0	17	0	13	0
ENSBTAG00000003064	PAXBP1	62	133	146	899	213	556	622	0	182	246	289	196
ENSBTAG00000003066	NSA2	142	386	332	1333	523	1331	1267	297	514	330	605	334
ENSBTAG00000003067	PSMB7	0	350	475	1775	365	2537	950	278	444	378	698	627
ENSBTAG00000003068	MSMO1	0	53	58	1195	96	1739	490	0	130	43	151	117
ENSBTAG00000003069	MAN1C1	0	0	23	0	35	197	59	0	8	0	0	0
ENSBTAG00000003072	ACADVL	4	13	13	2630	20	3907	2443	243	858	30	6	1010
ENSBTAG00000003073	NAA40	0	8	0	118	0	65	7	0	20	18	15	12
ENSBTAG00000003074	SLC16A6	0	0	0	0	0	9	0	0	0	0	27	0
ENSBTAG00000003075	DVL2	0	0	0	185	0	254	193	0	98	0	0	64
ENSBTAG00000003076	NT5DC1	0	0	0	18	0	0	0	0	0	0	0	4
ENSBTAG00000003077	DPF2	42	61	116	760	161	911	499	0	201	133	205	166
ENSBTAG00000003081	RWDD4	0	40	225	548	242	520	222	92	222	178	243	221
ENSBTAG00000003084	GPATCH2L	0	51	0	112	31	98	96	0	77	25	109	56
ENSBTAG00000003086	-	6	2	1	4	2	4	4	1	1	8	1	9
ENSBTAG00000003087	DCUN1D5	6	0	0	177	44	135	152	0	21	10	0	5
ENSBTAG00000003089	RHPN2	29	26	87	486	24	418	330	0	151	118	112	119
ENSBTAG00000003092	ANAPC5	0	0	0	122	0	167	0	0	18	21	90	51
ENSBTAG00000003093	TSGA10IP	0	0	0	0	0	0	0	0	0	17	0	0
ENSBTAG00000003094	SART1	0	11	0	252	0	167	194	0	63	0	28	23
ENSBTAG00000003097	DENND4C	0	0	0	45	12	0	14	0	6	11	0	0
ENSBTAG00000003098	MTDH	1281	1901	2582	8203	3045	8913	3502	1714	3436	2224	3295	2657
ENSBTAG00000003100	SMTN	0	0	0	120	36	125	94	0	99	20	0	11
ENSBTAG00000003101	SALL4	0	0	0	0	0	0	0	0	13	0	0	12
ENSBTAG00000003102	GCC1	0	0	0	0	6	0	0	0	0	0	0	0
ENSBTAG00000003107	LHX5	0	0	0	0	0	0	0	0	0	0	0	5
ENSBTAG00000003109	ITM2B	406	634	781	5608	1389	4168	4397	0	1035	630	1118	724
ENSBTAG00000003111	ATM	0	3	17	67	33	124	50	18	17	11	59	38
ENSBTAG00000003112	THUMPD3	85	204	67	306	187	309	124	0	168	159	271	191
ENSBTAG00000003114	AVL9	0	0	0	0	0	0	0	0	25	3	0	0
ENSBTAG00000003115	KBTBD2	0	70	0	73	71	82	81	0	85	51	80	61
ENSBTAG00000003116	MTMR6	0	75	71	435	93	372	138	0	61	33	110	91
ENSBTAG00000003120	ZNF385B	0	0	0	26	0	0	0	0	0	0	0	0
ENSBTAG00000003124	MFSD14B	39	25	0	292	46	259	411	3	52	14	30	56
ENSBTAG00000003126	PEX16	0	0	0	16	0	15	45	0	0	0	0	0
ENSBTAG00000003128	SPATA6	8	0	10	63	48	102	0	34	48	13	87	27
ENSBTAG00000003131	NDST4	0	0	0	0	0	0	0	0	7	25	0	0
ENSBTAG00000003137	PLPPR1	0	4	1	41	18	58	12	0	14	2	1	45
ENSBTAG00000003140	CRYGS	0	0	0	53	0	25	0	0	0	0	0	24
ENSBTAG00000003143	TBCCD1	0	0	0	9	24	55	26	0	0	0	0	0
ENSBTAG00000003147	JAK1	255	411	498	1729	998	1623	1516	57	539	468	625	388
ENSBTAG00000003148	MCM3AP	0	0	431	555	617	794	350	134	457	108	487	318
ENSBTAG00000003151	DNAJB11	94	102	155	1460	146	1593	1079	144	322	243	250	277
ENSBTAG00000003152	IFI27	0	97	291	675	267	1075	793	0	224	81	91	48
ENSBTAG00000003155	IFI27L2	0	0	22	167	0	169	179	0	0	34	0	0
ENSBTAG00000003160	LRCH4	0	16	0	45	53	70	28	0	25	0	0	6
ENSBTAG00000003161	YBEY	64	43	0	386	62	455	159	0	24	0	105	55
ENSBTAG00000003162	CRYZ	37	5	43	49	23	71	64	0	7	12	30	18
ENSBTAG00000003165	ADAMTS9	0	0	0	0	0	0	0	0	38	9	0	12
ENSBTAG00000003166	AXL	0	45	20	71	16	91	212	62	18	0	0	4
ENSBTAG00000003168	HNRNPUL1	227	546	493	1769	15	1804	1045	434	875	14	1062	35
ENSBTAG00000003171	SHANK2	0	0	0	0	0	0	0	0	0	17	0	17
ENSBTAG00000003172	MEIS2	0	70	132	73	49	105	79	0	95	70	24	85
ENSBTAG00000003174	NDUFAF4	0	16	0	119	19	124	35	0	19	23	56	28
ENSBTAG00000003176	JAM3	0	63	132	519	137	345	254	0	80	43	54	69
ENSBTAG00000003177	SLC25A33	22	0	0	403	90	478	233	0	91	83	138	76
ENSBTAG00000003178	ATE1	0	120	125	190	196	245	115	102	182	139	239	108
ENSBTAG00000003183	NTN4	0	33	42	84	18	63	46	24	88	0	7	18
ENSBTAG00000003185	ASAP1	40	43	163	47	258	82	308	0	194	113	64	137
ENSBTAG00000003186	OTULIN	90	108	126	190	203	285	106	0	86	24	90	39
ENSBTAG00000003189	CCDC6	0	0	54	0	14	57	0	0	33	0	53	33
ENSBTAG00000003192	TBC1D16	0	0	69	0	61	42	19	0	0	0	0	9
ENSBTAG00000003193	RPUSD2	0	18	0	123	75	150	43	0	0	19	63	39
ENSBTAG00000003196	PAPSS2	0	0	0	39	6	0	0	0	0	0	0	0
ENSBTAG00000003199	SLC35C1	0	0	30	23	26	87	49	0	9	0	0	15
ENSBTAG00000003200	CSPG4B	0	0	0	0	28	0	0	0	0	0	0	0
ENSBTAG00000003201	FNTA	0	76	245	1106	440	981	966	264	314	207	367	303
ENSBTAG00000003205	RPL35	448	767	1353	7979	1201	8060	7797	957	1370	1129	1796	1495
ENSBTAG00000003208	RAB33B	0	35	10	0	39	19	0	0	0	12	0	11
ENSBTAG00000003209	BLCAP	57	0	114	444	176	617	332	0	181	148	220	144
ENSBTAG00000003212	NNAT	0	0	0	0	0	0	25	0	0	16	0	0
ENSBTAG00000003215	KIF3B	34	77	23	41	101	363	11	0	54	58	24	77
ENSBTAG00000003218	RAB28	0	0	0	160	19	29	12	0	0	0	11	0
ENSBTAG00000003219	-	0	0	0	0	0	0	0	0	0	0	0	9
ENSBTAG00000003220	ACKR1	0	0	0	51	0	0	0	0	0	17	0	31
ENSBTAG00000003221	ATF7IP	61	96	65	377	154	259	343	125	134	195	37	144
ENSBTAG00000003222	ASNS	0	42	166	362	58	669	605	469	227	123	171	239
ENSBTAG00000003225	IMP4	0	97	166	778	151	1046	407	0	433	184	294	142
ENSBTAG00000003228	RPL3	441	604	788	6278	1254	5411	4496	304	1355	1069	1428	1077
ENSBTAG00000003229	RPL23	2457	5253	6174	34834	7315	33674	24352	2841	8552	6770	9532	8215
ENSBTAG00000003232	RAB29	13	18	26	107	29	118	222	0	46	10	34	54
ENSBTAG00000003234	HSD17B2	12	0	2	164	7	400	28	0	54	36	43	68
ENSBTAG00000003235	DHDDS	0	66	0	0	17	16	0	0	0	0	0	11
ENSBTAG00000003236	LOC517475	0	0	0	0	0	0	0	0	22	0	0	0
ENSBTAG00000003237	IQSEC1	0	28	87	174	121	88	38	0	78	55	57	55
ENSBTAG00000003239	UTP20	72	77	222	653	240	638	567	336	330	275	219	338
ENSBTAG00000003240	C8H9orf152	0	0	0	7	8	54	27	0	3	0	0	8
ENSBTAG00000003242	ACAD9	0	0	0	0	0	61	0	0	11	18	0	0
ENSBTAG00000003245	BCAR3	0	0	2	671	42	691	507	74	45	142	229	36
ENSBTAG00000003253	NPPC	0	0	0	0	0	0	0	0	0	0	0	11
ENSBTAG00000003256	TOMM34	0	0	68	195	83	192	154	0	31	30	39	42
ENSBTAG00000003257	STK4	75	201	130	270	427	311	259	0	208	63	273	164
ENSBTAG00000003259	TCERG1	354	537	610	1710	903	1268	1003	0	988	729	946	778
ENSBTAG00000003261	AURKC	0	0	0	96	17	115	89	0	0	14	0	0
ENSBTAG00000003263	TBCA	63	276	160	1400	247	1423	1225	459	387	320	588	267
ENSBTAG00000003264	NR1H2	104	113	70	452	179	551	317	0	189	127	144	84
ENSBTAG00000003265	ADD3	22	307	263	588	411	428	492	176	290	101	230	64
ENSBTAG00000003268	PELO	0	0	0	448	41	459	344	0	72	69	138	47
ENSBTAG00000003275	-	0	0	0	24	0	14	20	0	18	0	0	28
ENSBTAG00000003279	NDUFA10	0	0	70	266	223	494	161	0	153	73	209	112
ENSBTAG00000003280	MGC137055	0	0	0	0	7	3	0	0	0	4	4	2
ENSBTAG00000003282	SLCO1A2	0	0	0	0	0	16	0	0	0	9	0	8
ENSBTAG00000003288	CCZ1	16	0	0	235	152	400	228	0	35	69	67	68
ENSBTAG00000003289	LOC616364	0	0	0	0	0	155	0	0	0	0	0	0
ENSBTAG00000003294	MRPL43	0	0	45	289	81	431	269	0	75	56	76	54
ENSBTAG00000003295	GORAB	0	0	27	47	11	114	54	0	27	0	5	25
ENSBTAG00000003296	TWNK	0	0	15	195	31	196	101	0	28	0	20	16
ENSBTAG00000003298	LZTS2	0	0	0	82	2	100	105	0	0	10	0	26
ENSBTAG00000003300	MFGE8	0	0	44	85	71	21	0	0	16	11	0	49
ENSBTAG00000003301	NCAM2	0	0	0	23	0	0	0	0	0	0	0	0
ENSBTAG00000003303	MRPL58	37	169	186	532	281	847	521	267	233	192	197	220
ENSBTAG00000003305	NCF1	0	0	0	0	64	24	30	0	0	0	0	0
ENSBTAG00000003307	IMMT	0	95	48	370	222	465	214	0	101	39	54	82
ENSBTAG00000003313	TNFRSF9	0	10	17	109	43	78	71	0	35	0	0	23
ENSBTAG00000003314	SKA3	0	4	0	0	3	56	0	0	11	35	0	13
ENSBTAG00000003315	MRPL57	22	21	68	226	136	470	242	219	101	80	106	56
ENSBTAG00000003316	SYAP1	106	209	236	1004	272	674	299	207	370	292	317	298
ENSBTAG00000003319	FLRT3	0	12	7	92	20	157	44	0	27	15	27	23
ENSBTAG00000003322	TTLL7	47	0	0	9	0	96	0	0	82	0	12	38
ENSBTAG00000003323	NOL6	0	0	0	170	0	225	102	0	82	0	0	0
ENSBTAG00000003325	SNRK	16	17	4	25	84	56	67	0	85	18	26	10
ENSBTAG00000003326	NAIP	0	0	14	43	38	73	0	0	0	9	0	16
ENSBTAG00000003328	TAMM41	0	0	0	0	0	102	19	0	0	0	0	8
ENSBTAG00000003329	FST	307	252	1978	11374	526	13200	4348	158	1681	2177	2706	2598
ENSBTAG00000003330	ATL3	0	0	0	226	29	292	44	124	37	27	27	35
ENSBTAG00000003336	TPD52L1	0	0	0	22	0	0	0	0	32	0	0	0
ENSBTAG00000003338	LRRCC1	92	98	221	929	335	770	632	0	408	253	357	328
ENSBTAG00000003339	ZBTB10	0	0	0	0	0	0	0	0	0	0	0	20
ENSBTAG00000003340	HDDC2	0	6	2	48	30	81	71	2	19	5	7	22
ENSBTAG00000003341	DOK2	25	0	0	124	0	149	46	0	24	0	30	0
ENSBTAG00000003342	AMD1	123	132	143	491	219	441	574	23	398	109	182	200
ENSBTAG00000003345	FAT4	0	0	13	39	14	11	0	0	26	0	0	10
ENSBTAG00000003349	JAKMIP2	0	0	2	18	0	9	0	0	0	0	0	17
ENSBTAG00000003354	SMCHD1	95	35	194	583	263	540	508	55	326	171	335	260
ENSBTAG00000003358	MCFD2	31	64	79	1411	90	1437	540	16	109	84	66	89
ENSBTAG00000003359	ELOVL5	104	109	408	2147	191	2143	760	5	367	253	279	450
ENSBTAG00000003361	METTL15	49	18	66	205	53	306	244	0	104	68	47	100
ENSBTAG00000003362	HSP90B1	5408	6385	8652	36752	5597	32563	22839	10583	15554	18216	8885	14657
ENSBTAG00000003365	SMG8; GDPD1	0	10	25	67	33	181	60	74	69	34	28	77
ENSBTAG00000003366	DDX58	45	95	22	0	157	40	0	0	36	30	0	0
ENSBTAG00000003371	JKAMP	19	28	24	506	92	318	264	0	42	67	64	25
ENSBTAG00000003378	ACAP2	0	0	77	137	75	0	0	0	80	38	80	39
ENSBTAG00000003381	TENT4A	42	18	36	239	11	116	166	10	65	75	105	80
ENSBTAG00000003383	-	6	0	0	0	0	0	0	0	2	0	13	2
ENSBTAG00000003384	CEP162	58	43	19	72	78	129	0	0	42	26	4	36
ENSBTAG00000003388	DPM2	41	65	0	325	76	597	131	0	50	56	69	96
ENSBTAG00000003390	SF3A1	0	0	0	0	0	8	0	0	0	10	0	16
ENSBTAG00000003395	ZRANB1	93	157	243	697	280	572	552	0	241	290	447	262
ENSBTAG00000003397	CTBP2	166	51	39	172	161	301	634	71	75	100	60	64
ENSBTAG00000003399	SMARCA5	238	524	421	673	637	711	402	0	599	399	716	531
ENSBTAG00000003401	ACTR3	205	382	255	2295	726	14	68	116	532	487	621	650
[truncated: 12,308 more rows]
