# Supplementary material for: Peroxisome Proliferator-Activated Receptor Activation in Precision-Cut Bovine Liver Slices Reveals Novel Putative PPAR Targets in Periparturient Dairy Cows
Source: Front Vet Sci. 2022 Jul 12;9:931264. doi: 10.3389/fvets.2022.931264 (PMC9315222; doi:10.3389/fvets.2022.931264)
Supplement: Supplementary File 2 — Comparison between RTqPCR and RNAseq for selected transcripts. [file Data_Sheet_2.XLSX]

## Sheet: Normalized PCR
Sample Name	SampleID	Animal	TRT	PDK4	PDK4	ACADVL	ACADVL	PPARA	PPARA	PPARD	PPARD	PPARG	PPARG	LIPC	LIPC	FABP1	FABP1		non-normalized PCR data	vs.	CPM normalized RNAseq
1	581+CTR	581	CTR	14.5599	343	25.1422	4	4.31688	0	4.94769	0	15.318	0	3.52936	0	23.5572	956
12	576+CTR	576	CTR	13.6479	648	20.1983	13	2.82332	0	5.98902	93	4.43063	0	2.04994	0	33.4481	1794
23	567+CTR	567	CTR	11.4724	497	38.429	13	5.62907	0	5.5947	0	16.1935	0	6.63161	16	41.6425	2143
2	581+A+	581	A+	14.9921	2671	47.625	2630	3.58349	37	4.89219	32	11.3362	183	9.29373	423	26.1943	7115
13	576+A+	576	A+	8.7457	908	17.0893	20	1.72289	0	9.92445	10	5.90318	11	2.19726	47	6.74259	627
24	567+A+	567	A+	5.06125	1076	47.7872	3907	4.56111	64	4.93967	20	9.15873	80	8.78513	422	26.1238	6950
6	581+D+	581	D+		4273	40.9768	2443	4.30071	65	6.54279	20	6.24375	52	11.9984	294	47.5887	7976
17	576+D+	576	D+	15.143	1263	23.5525	243	2.93814	0	8.8646	0	25.0498	0	1.65524	213	31.8241	614
28	567+D+	567	D+	18.3061	895	51.1583	858	4.19654	0	6.66203	0	12.9391	50	10.2678	78	40.7128	3182
10	581+G+	581	G+	19.6207	1008	61.2621	30	3.98215	0	4.86864	49	14.272	21		83	42.8599	2558
21	576+G+	576	G+	20.3492	1449	59.6289	6	2.40149	0	7.38497	135	10.8106	0		108	35.4133	3401
32	567+G+	567	G+	11.2663	575	58.91	1010	4.518	0	5.26608	34	10.8581	87	9.76486	70	46.1209	3977

## Sheet: Normalized PCR vs norm RNAseq
Sample Name	SampleID	Animal	TRT	PDK4	PDK4	ACADVL	ACADVL	PPARA	PPARA	PPARD	PPARD	PPARG	PPARG	LIPC	LIPC	FABP1	FABP1		non-normalized PCR data	vs.	CPM normalized RNAseq
1	581+CTR	581	CTR	14.5599	791.983	25.1422	9.23595	4.31688	0	4.94769	0	15.318	0	3.52936	0	23.5572	2207.39
12	576+CTR	576	CTR	13.6479	596.842	20.1983	11.9737	2.82332	0	5.98902	85.6579	4.43063	0	2.04994	0	33.4481	1652.37
23	567+CTR	567	CTR	11.4724	707.356	38.429	18.5023	5.62907	0	5.5947	0	16.1935	0	6.63161	22.772	41.6425	3050.03
2	581+A+	581	A+	14.9921	1008.28	47.625	992.799	3.58349	13.9671	4.89219	12.0797	11.3362	69.0807	9.29373	159.678	26.1943	2685.84
13	576+A+	576	A+	8.7457	392.152	17.0893	8.63771	1.72289	0	9.92445	4.31885	5.90318	4.75074	2.19726	20.2986	6.74259	270.792
24	567+A+	567	A+	5.06125	371.366	47.7872	1348.45	4.56111	22.0887	4.93967	6.90272	9.15873	27.6109	8.78513	145.647	26.1238	2398.69
6	581+D+	581	D+		2253.78	40.9768	1288.55	4.30071	34.2841	6.54279	10.5489	6.24375	27.4273	11.9984	155.07	47.5887	4206.92
17	576+D+	576	D+	15.143	2438.88	23.5525	469.238	2.93814	0	8.8646	0	25.0498	0	1.65524	411.308	31.8241	1185.65
28	567+D+	567	D+	18.3061	1523.62	51.1583	1460.64	4.19654	0	6.66203	0	12.9391	85.1186	10.2678	132.785	40.7128	5416.95
10	581+G+	581	G+	19.6207	2339.2	61.2621	69.6191	3.98215	0	4.86864	113.711	14.272	48.7333		192.613	42.8599	5936.19
21	576+G+	576	G+	20.3492	1299.48	59.6289	5.38089	2.40149	0	7.38497	121.07	10.8106	0		96.856	35.4133	3050.07
32	567+G+	567	G+	11.2663	935.59	58.91	1643.38	4.518	0	5.26608	55.3218	10.8581	141.559	9.76486	113.898	46.1209	6471.03

## Sheet: no normalized PCR
Sample Name	SampleID	Animal	TRT	PDK4	PDK4	ACADVL	ACADVL	PPARA	PPARA	PPARD	PPARD	PPARG	PPARG	LIPC	LIPC	FABP1	FABP1		non-normalized PCR data	vs.	CPM normalized RNAseq
1	581+CTR	581	CTR	16.7918	343	28.9963	4	4.97862	0	5.70612	0	17.6661	0	4.07038	0	27.1683	956
12	576+CTR	576	CTR	30.1493	648	44.6196	13	6.23693	0	13.2302	93	9.78761	0	4.52848	0	73.8895	1794
23	567+CTR	567	CTR	9.84215	497	32.9681	13	4.82917	0	4.79969	0	13.8923	0	5.68925	16	35.725	2143
2	581+A+	581	A+	26.722	2671	84.8869	2630	6.38721	37	8.71985	32	20.2056	183	16.5652	423	46.6888	7115
13	576+A+	576	A+	7.44522	908	14.5482	20	1.4667	0	8.44869	10	5.02538	11	1.87053	47	5.73997	627
24	567+A+	567	A+	14.7515	1076	139.28	3907	13.2938	64	14.3972	20	26.694	80	25.6051	422	76.1402	6950
6	581+D+	581	D+	41.0953	4273	50.2074	2443	5.26951	65	8.01665	20	7.65025	52	14.7013	294	58.3088	7976
17	576+D+	576	D+	7.96572	1263	12.3894	243	1.54555	0	4.66306	0	13.177	0	0.870707	213	16.7405	614
28	567+D+	567	D+	28.3053	895	79.1022	858	6.4888	0	10.301	0	20.0068	50	15.8763	78	62.9512	3182
10	581+G+	581	G+	21.2094	1008	66.2223	30	4.30458	0	5.26284	49	15.4275	21	16.0163	83	46.3301	2558
21	576+G+	576	G+	47.3749	1449	138.822	6	5.59091	0	17.1929	135	25.1681	0	30.379	108	82.4456	3401
32	567+G+	567	G+	19.4392	575	101.645	1010	7.7955	0	9.08626	34	18.735	87	16.8486	70	79.5786	3977
